# Supplementary material for: A functional SNP rs895819 on pre-miR-27a is associated with bipolar disorder by targeting NCAM1
Source: Commun Biol. 2022 Apr 4;5:309. doi: 10.1038/s42003-022-03263-6 (PMC8980034; doi:10.1038/s42003-022-03263-6)
Supplement: Supplementary file 4 — Supplementary Data 1 (new) [file 42003_2022_3263_MOESM4_ESM.xlsx]

## Sheet: Figure 1a- WTvsKO.DiffExpGene 
Gene ID	GeneName	Locus	WT_FPKM	KO_FPKM	log2(KO/WT)	up-or-down	p_value	q_value	Description
ENSG00000169814	BTD	3:15560703-15645822	15.3561	13.9409	-0.139487	down	0.37515	0.624143	biotinidase [Source:HGNC Symbol;Acc:HGNC:1122]
ENSG00000180776	ZDHHC20	13:21372572-21459370	47.4237	44.9931	-0.0759038	down	0.46125	0.704346	zinc finger DHHC-type containing 20 [Source:HGNC Symbol;Acc:HGNC:20749]
ENSG00000092140	G2E3	14:30437991-30620063	7.39217	12.6243	0.772135	up	5e-05	0.000461534	G2/M-phase specific E3 ubiquitin protein ligase [Source:HGNC Symbol;Acc:HGNC:20338]
ENSG00000268621	AC006262.5	19:46101121-46203083	47.3518	50.9065	0.104433	up	0.59125	0.796363	-
ENSG00000150627	WDR17	4:176065833-176182818	3.10494	4.05442	0.384928	up	0.011	0.0492204	WD repeat domain 17 [Source:HGNC Symbol;Acc:HGNC:16661]
ENSG00000236810	TCEB3-AS1	1:23743154-23778287	1.30038	0.975125	-0.41528	down	0.7665	0.900769	-
ENSG00000241313	WWTR1-AS1	3:149517234-149736714	0.68922	0.575283	-0.260694	down	0.8327	0.929338	-
ENSG00000115762	PLEKHB2	2:131104846-131353709	65.8882	89.3869	0.440043	up	5e-05	0.000461534	pleckstrin homology domain containing B2 [Source:HGNC Symbol;Acc:HGNC:19236]
ENSG00000283224	AC013264.1	2:196967016-197311173	2.21429	2.54945	0.203345	up	0.18225	0.397079	-
ENSG00000157227	MMP14	14:22836556-22849027	43.337	26.3581	-0.717351	down	5e-05	0.000461534	matrix metallopeptidase 14 [Source:HGNC Symbol;Acc:HGNC:7160]
ENSG00000170234	PWWP2A	5:160009112-160119423	13.8275	16.0552	0.215507	up	0.32095	0.569452	PWWP domain containing 2A [Source:HGNC Symbol;Acc:HGNC:29406]
ENSG00000160813	PPP1R35	7:100435256-100438504	25.8099	33.5268	0.377392	up	0.0001	0.000869413	protein phosphatase 1 regulatory subunit 35 [Source:HGNC Symbol;Acc:HGNC:28320]
ENSG00000167637	ZNF283	19:43827291-43852017	6.20679	5.93862	-0.0637202	down	0.66325	0.840713	zinc finger protein 283 [Source:HGNC Symbol;Acc:HGNC:13077]
ENSG00000082438	COBLL1	2:164653623-164849334	2.80301	5.47513	0.965915	up	5e-05	0.000461534	cordon-bleu WH2 repeat protein like 1 [Source:HGNC Symbol;Acc:HGNC:23571]
ENSG00000100813	ACIN1	14:23058563-23104992	73.2855	72.0089	-0.0253536	down	0.87915	0.950869	apoptotic chromatin condensation inducer 1 [Source:HGNC Symbol;Acc:HGNC:17066]
ENSG00000178971	CTC1	17:8224820-8270491	21.3952	14.6202	-0.54933	down	0.05725	0.175381	CST telomere replication complex component 1 [Source:HGNC Symbol;Acc:HGNC:26169]
ENSG00000205754	SLCO1B7	12:20810701-21239246	1.89433	0.996818	-0.926284	down	0.00805	0.0384315	solute carrier organic anion transporter family member 1B7 (putative) [Source:HGNC Symbol;Acc:HGNC:32934]
ENSG00000149761	NUDT22	11:64206677-64234352	44.5183	43.4409	-0.0353434	down	0.83615	0.930424	nudix hydrolase 22 [Source:HGNC Symbol;Acc:HGNC:28189]
ENSG00000108829	LRRC59	17:50373219-50397888	53.3983	66.6696	0.320237	up	0.00015	0.00124644	leucine rich repeat containing 59 [Source:HGNC Symbol;Acc:HGNC:28817]
ENSG00000114767	RRP9	3:51933429-51941941	11.2662	15.7819	0.486278	up	5e-05	0.000461534	ribosomal RNA processing 9, small subunit (SSU) processome component, homolog (yeast) [Source:HGNC Symbol;Acc:HGNC:16829]
ENSG00000105258	POLR2I	19:36111150-36125947	34.9167	36.0433	0.0458136	up	0.8538	0.938741	RNA polymerase II subunit I [Source:HGNC Symbol;Acc:HGNC:9196]
ENSG00000213722	DDAH2	6:31727037-31739763	57.4922	46.4064	-0.309043	down	0.1902	0.40833	dimethylarginine dimethylaminohydrolase 2 [Source:HGNC Symbol;Acc:HGNC:2716]
ENSG00000121281	ADCY7	16:50246136-50371480	6.62482	10.1148	0.61051	up	0.0782	0.220893	adenylate cyclase 7 [Source:HGNC Symbol;Acc:HGNC:238]
ENSG00000177485	ZBTB33	X:120250751-120258398	20.7336	18.7	-0.148936	down	0.07535	0.21505	zinc finger and BTB domain containing 33 [Source:HGNC Symbol;Acc:HGNC:16682]
ENSG00000175048	ZDHHC14	6:157381132-157678146	7.88468	10.2636	0.380416	up	0.07235	0.208497	zinc finger DHHC-type containing 14 [Source:HGNC Symbol;Acc:HGNC:20341]
ENSG00000081014	AP4E1	15:50908671-51005900	6.66043	7.68073	0.205627	up	0.0189	0.0760244	adaptor related protein complex 4 epsilon 1 subunit [Source:HGNC Symbol;Acc:HGNC:573]
ENSG00000171448	ZBTB26	9:122915565-122931500	5.13773	4.25179	-0.273062	down	0.00085	0.00575609	zinc finger and BTB domain containing 26 [Source:HGNC Symbol;Acc:HGNC:23383]
ENSG00000036257	CUL3	2:224464681-224585397	40.8337	43.5147	0.0917422	up	0.32035	0.568804	cullin 3 [Source:HGNC Symbol;Acc:HGNC:2553]
ENSG00000184584	TMEM173	5:139475533-139482935	37.7396	37.9216	0.0069407	up	0.9414	0.974699	transmembrane protein 173 [Source:HGNC Symbol;Acc:HGNC:27962]
ENSG00000273165	RP11-1057B6.1	2:31852975-31853423	0.107217	0.567566	2.40425	up	0.23945	0.473309	-
ENSG00000158292	GPR153	1:6247345-6260975	4.05829	3.41915	-0.247235	down	0.0061	0.0305119	G protein-coupled receptor 153 [Source:HGNC Symbol;Acc:HGNC:23618]
ENSG00000228716	DHFR	5:80626227-80876460	66.3999	84.1677	0.342085	up	0.00175	0.0106859	dihydrofolate reductase [Source:HGNC Symbol;Acc:HGNC:2861]
ENSG00000226711	FAM66C	12:8123631-8221115	0.575683	0.945999	0.716565	up	0.0611	0.184029	-
ENSG00000196458	ZNF605	12:132768908-132956306	4.54114	3.91712	-0.213259	down	0.54195	0.765568	zinc finger protein 605 [Source:HGNC Symbol;Acc:HGNC:28068]
ENSG00000145029	NICN1	3:49416774-49429326	6.37295	5.17749	-0.29971	down	0.23915	0.47308	nicolin 1 [Source:HGNC Symbol;Acc:HGNC:18317]
ENSG00000271590	RP11-181E10.3	2:111195962-111637967	0.335081	0.732269	1.12786	up	0.02485	0.0943883	-
ENSG00000106484	MEST	7:130486041-130687432	154.139	162.613	0.0772137	up	0.4024	0.650921	mesoderm specific transcript [Source:HGNC Symbol;Acc:HGNC:7028]
ENSG00000166704	ZNF606	19:57977052-58011232	5.6311	4.95119	-0.185644	down	0.35485	0.605595	zinc finger protein 606 [Source:HGNC Symbol;Acc:HGNC:25879]
ENSG00000130810	PPAN	19:10106222-10119918	15.8962	15.7551	-0.0128654	down	0.9528	0.978459	peter pan homolog (Drosophila) [Source:HGNC Symbol;Acc:HGNC:9227]
ENSG00000005059	MCUB	4:109560204-109703583	40.5943	56.5119	0.477276	up	0.0285	0.10479	mitochondrial calcium uniporter dominant negative beta subunit [Source:HGNC Symbol;Acc:HGNC:26076]
ENSG00000132906	CASP9	1:15456727-15526534	8.85767	7.83697	-0.176632	down	0.07475	0.213893	caspase 9 [Source:HGNC Symbol;Acc:HGNC:1511]
ENSG00000261997	RP11-212I21.4	16:55508997-55586670	0.652064	0.482691	-0.433913	down	0.545	0.767413	-
ENSG00000141198	TOM1L1	17:54899386-55173632	37.0158	32.2246	-0.199977	down	0.22845	0.460768	target of myb1 like 1 membrane trafficking protein [Source:HGNC Symbol;Acc:HGNC:11983]
ENSG00000143537	ADAM15	1:155033823-155062775	35.7891	46.8586	0.388794	up	0.01495	0.0626891	ADAM metallopeptidase domain 15 [Source:HGNC Symbol;Acc:HGNC:193]
ENSG00000226259	GTF2H2B	5:70415351-70448015	2.43547	2.35308	-0.0496506	down	0.74	0.886228	general transcription factor IIH subunit 2B (pseudogene) [Source:HGNC Symbol;Acc:HGNC:31393]
ENSG00000110395	CBL	11:119206275-119321521	6.7847	11.7602	0.79356	up	5e-05	0.000461534	Cbl proto-oncogene [Source:HGNC Symbol;Acc:HGNC:1541]
ENSG00000115364	MRPL19	2:75646782-75710989	30.8983	32.3302	0.0653526	up	0.5854	0.793189	mitochondrial ribosomal protein L19 [Source:HGNC Symbol;Acc:HGNC:14052]
ENSG00000184967	NOC4L	12:132144447-132152473	7.42492	9.28135	0.321959	up	0.0027	0.0153718	nucleolar complex associated 4 homolog [Source:HGNC Symbol;Acc:HGNC:28461]
ENSG00000157873	TNFRSF14	1:2549919-2565382	0.496274	2.65817	2.42123	up	5e-05	0.000461534	TNF receptor superfamily member 14 [Source:HGNC Symbol;Acc:HGNC:11912]
ENSG00000105321	CCDC9	19:47255979-47271953	11.5706	12.2736	0.0850904	up	0.8157	0.922427	coiled-coil domain containing 9 [Source:HGNC Symbol;Acc:HGNC:24560]
ENSG00000224843	LINC00240	6:26956991-27023924	1.3596	0.223232	-2.60657	down	0.0007	0.00485338	-
ENSG00000141965	FEM1A	19:4791680-4801273	2.48882	2.4637	-0.0146354	down	0.91455	0.96352	fem-1 homolog A [Source:HGNC Symbol;Acc:HGNC:16934]
ENSG00000069248	NUP133	1:229440259-229508341	20.8307	24.0184	0.20543	up	0.05955	0.180347	nucleoporin 133 [Source:HGNC Symbol;Acc:HGNC:18016]
ENSG00000258048	RP11-530C5.1	12:79574978-79942712	0	0.722193	inf	up	0.1757	0.387965	-
ENSG00000152348	ATG10	5:81972024-82278577	17.8662	18.0981	0.018604	up	0.9659	0.984807	autophagy related 10 [Source:HGNC Symbol;Acc:HGNC:20315]
ENSG00000179715	PCED1B	12:47075706-47236662	4.81875	4.22017	-0.191358	down	0.706	0.865148	PC-esterase domain containing 1B [Source:HGNC Symbol;Acc:HGNC:28255]
ENSG00000151422	FER	5:108747821-109196841	7.31015	8.45972	0.210709	up	0.32425	0.573854	FER tyrosine kinase [Source:HGNC Symbol;Acc:HGNC:3655]
ENSG00000204227	RING1	6:33208494-33212722	25.3347	21.8051	-0.216449	down	0.00205	0.0122081	ring finger protein 1 [Source:HGNC Symbol;Acc:HGNC:10018]
ENSG00000113391	FAM172A	5:93618068-94111699	25.8032	23.1905	-0.154019	down	0.2794	0.520989	family with sequence similarity 172 member A [Source:HGNC Symbol;Acc:HGNC:25365]
ENSG00000104221	BRF2	8:37784190-37849904	4.19157	5.12901	0.291188	up	0.02345	0.0901149	BRF2, RNA polymerase III transcription initiation factor 50 kDa subunit [Source:HGNC Symbol;Acc:HGNC:17298]
ENSG00000230910	RP3-525N10.2	6:68629961-68635027	1.29193	0.621193	-1.05642	down	0.06595	0.194828	-
ENSG00000082805	ERC1	12:912076-1495933	7.01499	7.09764	0.0168985	up	0.91535	0.96377	ELKS/RAB6-interacting/CAST family member 1 [Source:HGNC Symbol;Acc:HGNC:17072]
ENSG00000129518	EAPP	14:34515928-34539711	22.7613	17.6161	-0.369685	down	5e-05	0.000461534	E2F associated phosphoprotein [Source:HGNC Symbol;Acc:HGNC:19312]
ENSG00000068697	LAPTM4A	2:20032649-20052028	353.607	304.312	-0.216594	down	0.00715	0.0348695	lysosomal protein transmembrane 4 alpha [Source:HGNC Symbol;Acc:HGNC:6924]
ENSG00000126821	SGPP1	14:63684213-63728039	13.1528	12.2578	-0.101671	down	0.1641	0.371401	sphingosine-1-phosphate phosphatase 1 [Source:HGNC Symbol;Acc:HGNC:17720]
ENSG00000003393	ALS2	2:201700553-201781189	13.1956	13.7733	0.0618195	up	0.58355	0.791807	ALS2, alsin Rho guanine nucleotide exchange factor [Source:HGNC Symbol;Acc:HGNC:443]
ENSG00000115234	SNX17	2:27370495-27380790	64.2407	63.4713	-0.0173821	down	0.86175	0.942827	sorting nexin 17 [Source:HGNC Symbol;Acc:HGNC:14979]
ENSG00000267751	AC009005.2	19:567209-583493	1.04082	1.56162	0.585321	up	0.5999	0.802323	-
ENSG00000257921	RP11-571M6.15	12:57762333-57818704	1.32834	1.17408	-0.178098	down	0.919	0.965291	-
ENSG00000156381	ANKRD9	14:102362962-102509799	13.417	15.4818	0.206507	up	0.24265	0.476941	ankyrin repeat domain 9 [Source:HGNC Symbol;Acc:HGNC:20096]
ENSG00000137770	CTDSPL2	15:44427233-44536923	33.2753	30.1675	-0.141459	down	0.1712	0.381749	CTD small phosphatase like 2 [Source:HGNC Symbol;Acc:HGNC:26936]
ENSG00000154175	ABI3BP	3:100749155-100993515	3.87602	9.57727	1.30504	up	5e-05	0.000461534	ABI family member 3 binding protein [Source:HGNC Symbol;Acc:HGNC:17265]
ENSG00000171658	NMRAL2P	3:185959942-185980872	0.759107	2.75219	1.8582	up	5e-05	0.000461534	NmrA like redox sensor 2, pseudogene [Source:HGNC Symbol;Acc:HGNC:52332]
ENSG00000188747	NOXA1	9:137423349-137441816	2.4728	1.45104	-0.769057	down	5e-05	0.000461534	NADPH oxidase activator 1 [Source:HGNC Symbol;Acc:HGNC:10668]
ENSG00000228798	AP000473.5	21:16630826-16640683	7.26542	6.50788	-0.158858	down	0.42685	0.674259	-
ENSG00000227502	LINC01268	6:113868012-113873351	1.77939	2.87948	0.694425	up	5e-05	0.000461534	-
ENSG00000035403	VCL	10:73995192-74151063	97.1947	77.7035	-0.322898	down	0.00055	0.00393558	vinculin [Source:HGNC Symbol;Acc:HGNC:12665]
ENSG00000140990	NDUFB10	16:1959507-1961975	73.2907	75.5691	0.0441661	up	0.6022	0.803942	NADH:ubiquinone oxidoreductase subunit B10 [Source:HGNC Symbol;Acc:HGNC:7696]
ENSG00000228302	RP11-186N15.3	10:12129636-12250589	0.70459	0.460834	-0.612538	down	0.70925	0.867375	-
ENSG00000068308	OTUD5	X:48922027-48958386	16.5525	15.5073	-0.0941039	down	0.24425	0.478986	OTU deubiquitinase 5 [Source:HGNC Symbol;Acc:HGNC:25402]
ENSG00000185298	CCDC137	17:81665035-81673904	20.1303	15.7294	-0.3559	down	0.01765	0.0718784	coiled-coil domain containing 137 [Source:HGNC Symbol;Acc:HGNC:33451]
ENSG00000079246	XRCC5	2:216107463-216206303	200.858	205.43	0.0324711	up	0.68525	0.853364	X-ray repair cross complementing 5 [Source:HGNC Symbol;Acc:HGNC:12833]
ENSG00000135387	CAPRIN1	11:34051682-34101156	169.871	146.575	-0.212801	down	0.0127	0.055006	cell cycle associated protein 1 [Source:HGNC Symbol;Acc:HGNC:6743]
ENSG00000100058	CRYBB2P1	22:25448104-25520854	12.0722	10.1738	-0.246823	down	0.0893	0.242895	crystallin beta B2 pseudogene 1 [Source:HGNC Symbol;Acc:HGNC:2399]
ENSG00000076604	TRAF4	17:28743983-28750958	79.8753	73.6526	-0.117013	down	0.495	0.732351	TNF receptor associated factor 4 [Source:HGNC Symbol;Acc:HGNC:12034]
ENSG00000146263	MMS22L	6:97142160-97283217	13.9948	17.0974	0.288879	up	0.1468	0.344967	MMS22 like, DNA repair protein [Source:HGNC Symbol;Acc:HGNC:21475]
ENSG00000171385	KCND3	1:111770661-111989155	2.78735	15.5737	2.48215	up	5e-05	0.000461534	potassium voltage-gated channel subfamily D member 3 [Source:HGNC Symbol;Acc:HGNC:6239]
ENSG00000122705	CLTA	9:36190855-36304924	434.993	181.807	-1.25858	down	5e-05	0.000461534	clathrin light chain A [Source:HGNC Symbol;Acc:HGNC:2090]
ENSG00000096717	SIRT1	10:67884668-67918390	24.4696	22.2599	-0.13654	down	0.2079	0.433235	sirtuin 1 [Source:HGNC Symbol;Acc:HGNC:14929]
ENSG00000214049	UCA1	19:15827044-15836320	1.45878	7.83344	2.42489	up	5e-05	0.000461534	-
ENSG00000235545	RP11-230B22.1	1:62688481-62710694	0.756962	0.308343	-1.29568	down	0.0078	0.0375052	-
ENSG00000107862	GBF1	10:102245531-102382899	14.3039	16.9099	0.241464	up	0.00435	0.0230613	golgi brefeldin A resistant guanine nucleotide exchange factor 1 [Source:HGNC Symbol;Acc:HGNC:4181]
ENSG00000165868	HSPA12A	10:116663695-117005577	1.29978	1.38879	0.0955624	up	0.8198	0.923549	heat shock protein family A (Hsp70) member 12A [Source:HGNC Symbol;Acc:HGNC:19022]
ENSG00000029725	RABEP1	17:5282264-5469060	24.1024	29.4018	0.286725	up	0.1101	0.281247	rabaptin, RAB GTPase binding effector protein 1 [Source:HGNC Symbol;Acc:HGNC:17677]
ENSG00000271868	RP11-1293J14.1	2:3496955-3523197	0.67891	0.477067	-0.509029	down	0.7895	0.911294	-
ENSG00000262587	RP11-266L9.4	16:25031743-25058109	0.763774	0.598715	-0.351276	down	0.4918	0.729438	-
ENSG00000120049	KCNIP2	10:101819077-101843920	1.18904	1.18424	-0.00583116	down	0.98525	0.991881	potassium voltage-gated channel interacting protein 2 [Source:HGNC Symbol;Acc:HGNC:15522]
ENSG00000276952	RP5-965G21.6	20:25248068-25390983	0.602382	0.236548	-1.34855	down	0.6107	0.809256	-
ENSG00000242441	GTF2A1L	2:48529382-48776517	0.534331	0.252237	-1.08296	down	0.2927	0.536443	general transcription factor IIA subunit 1 like [Source:HGNC Symbol;Acc:HGNC:30727]
ENSG00000144366	GULP1	2:187712815-188595931	81.958	107.225	0.387686	up	0.0045	0.0237421	GULP, engulfment adaptor PTB domain containing 1 [Source:HGNC Symbol;Acc:HGNC:18649]
ENSG00000187498	COL4A1	13:110148962-110513027	15.1903	13.3784	-0.183237	down	0.2031	0.426336	collagen type IV alpha 1 chain [Source:HGNC Symbol;Acc:HGNC:2202]
ENSG00000175764	TTLL11	9:121821927-122093606	0.666661	0.865677	0.376876	up	0.26425	0.50328	tubulin tyrosine ligase like 11 [Source:HGNC Symbol;Acc:HGNC:18113]
ENSG00000205309	NT5M	17:17303334-17347663	1.41168	0.933433	-0.596792	down	0.0678	0.198806	5',3'-nucleotidase, mitochondrial [Source:HGNC Symbol;Acc:HGNC:15769]
ENSG00000237718	AC009095.4	16:67549213-67639183	1.32678	1.02552	-0.371576	down	0.68655	0.853665	-
ENSG00000061938	TNK2	3:195863363-195911945	24.8794	19.7723	-0.33147	down	0.00485	0.0252259	tyrosine kinase non receptor 2 [Source:HGNC Symbol;Acc:HGNC:19297]
ENSG00000047621	C12orf4	12:4487727-4538508	11.342	13.4597	0.24697	up	0.0507	0.160288	chromosome 12 open reading frame 4 [Source:HGNC Symbol;Acc:HGNC:1184]
ENSG00000268049	CTD-2619J13.9	19:58345177-58366591	0.755528	0.50989	-0.5673	down	0.1635	0.370751	-
ENSG00000085365	SCAMP1	5:78360582-78479071	46.9859	35.0176	-0.424147	down	5e-05	0.000461534	secretory carrier membrane protein 1 [Source:HGNC Symbol;Acc:HGNC:10563]
ENSG00000175216	CKAP5	11:46743047-46846308	58.586	69.7462	0.251557	up	0.02105	0.0826443	cytoskeleton associated protein 5 [Source:HGNC Symbol;Acc:HGNC:28959]
ENSG00000100906	NFKBIA	14:35401510-35404749	16.8844	17.1625	0.0235715	up	0.83585	0.930269	NFKB inhibitor alpha [Source:HGNC Symbol;Acc:HGNC:7797]
ENSG00000198431	TXNRD1	12:104215778-104350305	164.238	297.187	0.855578	up	5e-05	0.000461534	thioredoxin reductase 1 [Source:HGNC Symbol;Acc:HGNC:12437]
ENSG00000267249	RP11-973H7.3	18:12438889-12725740	0.640911	0.963956	0.588843	up	0.74445	0.889414	-
ENSG00000157500	APPL1	3:57227736-57292682	32.8532	29.9438	-0.133775	down	0.3065	0.552532	adaptor protein, phosphotyrosine interacting with PH domain and leucine zipper 1 [Source:HGNC Symbol;Acc:HGNC:24035]
ENSG00000184785	SMIM10	X:134990937-134992473	22.4571	19.7186	-0.187614	down	0.009	0.0418389	small integral membrane protein 10 [Source:HGNC Symbol;Acc:HGNC:41913]
ENSG00000130764	LRRC47	1:3778557-3796504	14.1205	14.9504	0.0823929	up	0.408	0.657013	leucine rich repeat containing 47 [Source:HGNC Symbol;Acc:HGNC:29207]
ENSG00000185950	IRS2	13:109752697-109808252	8.93481	7.47253	-0.25784	down	0.0021	0.0124721	insulin receptor substrate 2 [Source:HGNC Symbol;Acc:HGNC:6126]
ENSG00000106701	FSD1L	9:105447795-105552433	3.21101	2.14766	-0.580259	down	0.02025	0.0802396	fibronectin type III and SPRY domain containing 1 like [Source:HGNC Symbol;Acc:HGNC:13753]
ENSG00000110871	COQ5	12:120503273-120577594	11.7781	11.7814	0.000413365	up	0.9988	0.999495	coenzyme Q5, methyltransferase [Source:HGNC Symbol;Acc:HGNC:28722]
ENSG00000064995	TAF11	6:34792014-34888089	32.232	29.094	-0.147772	down	0.224	0.454993	TATA-box binding protein associated factor 11 [Source:HGNC Symbol;Acc:HGNC:11544]
ENSG00000137364	TPMT	6:18128310-18155074	22.4406	25.6484	0.192762	up	0.0226	0.0874813	thiopurine S-methyltransferase [Source:HGNC Symbol;Acc:HGNC:12014]
ENSG00000172301	COPRS	17:31851863-31859337	36.912	41.9306	0.183914	up	0.0236	0.0905107	coordinator of PRMT5 and differentiation stimulator [Source:HGNC Symbol;Acc:HGNC:28848]
ENSG00000162244	RPL29	3:51993599-51995942	754.824	677.03	-0.15692	down	0.0532	0.165542	ribosomal protein L29 [Source:HGNC Symbol;Acc:HGNC:10331]
ENSG00000261662	RP5-1042I8.7	1:119909254-119910613	2.98094	2.0714	-0.525159	down	0.00145	0.00909556	-
ENSG00000182185	RAD51B	14:67819778-68730218	6.36025	5.63585	-0.174452	down	0.383	0.631542	RAD51 paralog B [Source:HGNC Symbol;Acc:HGNC:9822]
ENSG00000251201	TMED7-TICAM2	5:115578641-115632992	3.54223	5.19266	0.551818	up	0.17055	0.381017	TMED7-TICAM2 readthrough [Source:HGNC Symbol;Acc:HGNC:33945]
ENSG00000120802	TMPO	12:98512972-98550379	93.4138	98.9072	0.0824399	up	0.40885	0.657763	thymopoietin [Source:HGNC Symbol;Acc:HGNC:11875]
ENSG00000213619	NDUFS3	11:47465943-47584562	67.3251	64.2065	-0.0684253	down	0.74685	0.890674	NADH:ubiquinone oxidoreductase core subunit S3 [Source:HGNC Symbol;Acc:HGNC:7710]
ENSG00000038427	VCAN	5:83471464-83582303	24.2848	32.7224	0.430228	up	0.0164	0.0675919	versican [Source:HGNC Symbol;Acc:HGNC:2464]
ENSG00000119844	AFTPH	2:64524304-64593005	20.2245	22.308	0.141453	up	0.1874	0.40424	aftiphilin [Source:HGNC Symbol;Acc:HGNC:25951]
ENSG00000225697	SLC26A6	3:48625722-48635493	20.8329	23.0461	0.145661	up	0.31555	0.562853	solute carrier family 26 member 6 [Source:HGNC Symbol;Acc:HGNC:14472]
ENSG00000263072	ZNF213-AS1	16:3110459-3142805	6.61108	4.65456	-0.506242	down	0.0288	0.105566	-
ENSG00000089820	ARHGAP4	X:153861513-153935223	3.35996	2.65268	-0.340998	down	0.45245	0.696975	Rho GTPase activating protein 4 [Source:HGNC Symbol;Acc:HGNC:674]
ENSG00000225791	TRAM2-AS1	6:52577306-52583993	3.67823	3.65898	-0.00756989	down	0.95045	0.977386	-
ENSG00000116128	BCL9	1:147541411-147626216	14.6891	11.2725	-0.381937	down	0.2237	0.4546	B-cell CLL/lymphoma 9 [Source:HGNC Symbol;Acc:HGNC:1008]
ENSG00000152076	CCDC74B	2:130129620-130145134	4.41036	4.42299	0.0041261	up	0.98165	0.990458	coiled-coil domain containing 74B [Source:HGNC Symbol;Acc:HGNC:25267]
ENSG00000281468	CTC-459F4.9	19:27684579-27984984	0.998868	1.31524	0.396965	up	0.57275	0.784955	-
ENSG00000240370	U47924.6	12:6867118-6923698	5.58739	7.08048	0.341671	up	0.7329	0.881812	-
ENSG00000168924	LETM1	4:1811478-1856247	14.331	15.1182	0.0771446	up	0.5958	0.799829	leucine zipper and EF-hand containing transmembrane protein 1 [Source:HGNC Symbol;Acc:HGNC:6556]
ENSG00000187534	PRR13P5	19:39943238-39943680	2.06995	2.43769	0.235915	up	0.6277	0.819938	proline rich 13 pseudogene 5 [Source:HGNC Symbol;Acc:HGNC:50618]
ENSG00000136933	RABEPK	9:125200541-125234158	6.10726	7.41661	0.280235	up	0.00185	0.0112121	Rab9 effector protein with kelch motifs [Source:HGNC Symbol;Acc:HGNC:16896]
ENSG00000231395	ARL4AP4	3:23804023-23891316	0.823565	0.567489	-0.537292	down	0.81345	0.921742	ADP ribosylation factor like GTPase 4A pseudogene 4 [Source:HGNC Symbol;Acc:HGNC:52373]
ENSG00000230021	RP5-857K21.4	1:585988-859446	0.597722	0.238886	-1.32315	down	0.06135	0.184421	-
ENSG00000115694	STK25	2:241356242-241509730	75.7355	68.4982	-0.144903	down	0.31165	0.558727	serine/threonine kinase 25 [Source:HGNC Symbol;Acc:HGNC:11404]
ENSG00000185495	RP11-504P24.3	1:223992742-224010612	7.25102	6.42512	-0.174461	down	0.2197	0.449794	-
ENSG00000161328	LRRC56	11:537526-564021	0.468184	0.372129	-0.331274	down	0.54815	0.769879	leucine rich repeat containing 56 [Source:HGNC Symbol;Acc:HGNC:25430]
ENSG00000159216	RUNX1	21:34787800-36004667	11.9909	11.4175	-0.0707005	down	0.6729	0.845013	runt related transcription factor 1 [Source:HGNC Symbol;Acc:HGNC:10471]
ENSG00000278722	RP11-95F22.1	13:57631809-57729311	0.42578	1.56126	1.87453	up	0.3622	0.611647	-
ENSG00000075399	VPS9D1	16:89707133-89816657	6.3227	6.29446	-0.00645792	down	0.9826	0.990897	VPS9 domain containing 1 [Source:HGNC Symbol;Acc:HGNC:13526]
ENSG00000263843	RP11-649A18.12	17:75271368-75289510	1.19225	0.932517	-0.35449	down	0.1904	0.408424	-
ENSG00000272509	RP11-347C18.5	8:94813310-95116455	2.6524	1.68599	-0.6537	down	0.7848	0.908728	-
ENSG00000214826	DDX12P	12:9418672-9448229	1.39725	2.04192	0.547341	up	5e-05	0.000461534	DEAD/H-box helicase 12, pseudogene [Source:HGNC Symbol;Acc:HGNC:2737]
ENSG00000103495	MAZ	16:29806105-29848039	112.94	118.686	0.0715974	up	0.5846	0.792673	MYC associated zinc finger protein [Source:HGNC Symbol;Acc:HGNC:6914]
ENSG00000188529	SRSF10	1:23964803-23980927	163.386	161.423	-0.0174356	down	0.8555	0.939806	serine and arginine rich splicing factor 10 [Source:HGNC Symbol;Acc:HGNC:16713]
ENSG00000184216	IRAK1	X:154010499-154019989	59.7625	104.854	0.811065	up	5e-05	0.000461534	interleukin 1 receptor associated kinase 1 [Source:HGNC Symbol;Acc:HGNC:6112]
ENSG00000139998	RAB15	14:64914360-65102695	4.75312	6.68862	0.492834	up	0.04445	0.145423	RAB15, member RAS oncogene family [Source:HGNC Symbol;Acc:HGNC:20150]
ENSG00000213073	RP11-288H12.3	6:159969098-160113507	1.07533	0.89439	-0.265798	down	0.85275	0.93822	-
ENSG00000168916	ZNF608	5:124636912-124748807	12.472	11.1801	-0.157769	down	0.18735	0.40424	zinc finger protein 608 [Source:HGNC Symbol;Acc:HGNC:29238]
ENSG00000175581	MRPL48	11:73787315-73865133	16.21	16.1114	-0.0087958	down	0.95385	0.978805	mitochondrial ribosomal protein L48 [Source:HGNC Symbol;Acc:HGNC:16653]
ENSG00000117153	KLHL12	1:202891099-202928636	15.0538	16.3882	0.122528	up	0.1257	0.308709	kelch like family member 12 [Source:HGNC Symbol;Acc:HGNC:19360]
ENSG00000198837	DENND4B	1:153929500-153946696	25.3855	27.3067	0.105247	up	0.5162	0.747844	DENN domain containing 4B [Source:HGNC Symbol;Acc:HGNC:29044]
ENSG00000157954	WIPI2	7:5190187-5233826	37.1706	49.8478	0.423367	up	5e-05	0.000461534	WD repeat domain, phosphoinositide interacting 2 [Source:HGNC Symbol;Acc:HGNC:32225]
ENSG00000243107	AC000120.7	7:92198968-92246166	0.85006	1.06307	0.322605	up	0.74065	0.886869	-
ENSG00000170161	RP11-262H14.4	9:62856998-62900104	2.16881	0.7539	-1.52446	down	0.0012	0.00771908	-
ENSG00000257941	RP11-290L1.4	12:76036586-76085033	0.230667	0.60569	1.39277	up	0.52215	0.75208	-
ENSG00000114850	SSR3	3:156540139-156555184	60.7301	62.4677	0.0406992	up	0.73165	0.881151	signal sequence receptor subunit 3 [Source:HGNC Symbol;Acc:HGNC:11325]
ENSG00000163605	PPP4R2	3:72888072-73069199	47.6862	42.9156	-0.152067	down	0.24825	0.484584	protein phosphatase 4 regulatory subunit 2 [Source:HGNC Symbol;Acc:HGNC:18296]
ENSG00000205485	AC004980.7	7:76549359-76627982	5.44894	6.29126	0.207375	up	0.41205	0.66091	-
ENSG00000176896	TCEANC	X:13653188-13681964	0.921495	0.733623	-0.328936	down	0.11015	0.281281	transcription elongation factor A N-terminal and central domain containing [Source:HGNC Symbol;Acc:HGNC:28277]
ENSG00000127663	KDM4B	19:4969112-5153595	21.4811	12.5424	-0.776255	down	5e-05	0.000461534	lysine demethylase 4B [Source:HGNC Symbol;Acc:HGNC:29136]
ENSG00000183850	ZNF730	19:23075200-23147219	1.14738	1.11426	-0.0422606	down	0.88755	0.953503	zinc finger protein 730 [Source:HGNC Symbol;Acc:HGNC:32470]
ENSG00000120129	DUSP1	5:172758225-172777774	66.411	28.6799	-1.21138	down	5e-05	0.000461534	dual specificity phosphatase 1 [Source:HGNC Symbol;Acc:HGNC:3064]
ENSG00000165507	C10orf10	10:44811023-44995891	11.4413	2.00874	-2.50989	down	5e-05	0.000461534	chromosome 10 open reading frame 10 [Source:HGNC Symbol;Acc:HGNC:23355]
ENSG00000062485	CS	12:56271698-56334053	65.6245	72.4788	0.143323	up	0.2649	0.504144	citrate synthase [Source:HGNC Symbol;Acc:HGNC:2422]
ENSG00000185261	KIAA0825	5:94152965-95284575	1.06743	0.686766	-0.636247	down	0.24375	0.478347	KIAA0825 [Source:HGNC Symbol;Acc:HGNC:28532]
ENSG00000177383	MAGEF1	3:184710366-184712002	82.2701	78.3733	-0.0700062	down	0.3988	0.647546	MAGE family member F1 [Source:HGNC Symbol;Acc:HGNC:29639]
ENSG00000173120	KDM2A	11:67119268-67258087	25.7874	22.9973	-0.1652	down	0.2275	0.459293	lysine demethylase 2A [Source:HGNC Symbol;Acc:HGNC:13606]
ENSG00000254571	RP11-60I3.4	9:99906632-99970341	1.12265	0.303588	-1.88672	down	0.35825	0.608377	-
ENSG00000115758	ODC1	2:10439967-10448504	125.09	139.785	0.160249	up	0.0612	0.184186	ornithine decarboxylase 1 [Source:HGNC Symbol;Acc:HGNC:8109]
ENSG00000161057	PSMC2	7:103297421-103989516	61.4386	89.6056	0.544445	up	0.00245	0.0141313	proteasome 26S subunit, ATPase 2 [Source:HGNC Symbol;Acc:HGNC:9548]
ENSG00000086730	LAT2	7:74199651-74229834	0.598695	0.370417	-0.692672	down	0.1363	0.327844	linker for activation of T-cells family member 2 [Source:HGNC Symbol;Acc:HGNC:12749]
ENSG00000138646	HERC5	4:88457116-88506163	7.20551	7.632	0.0829601	up	0.31525	0.562579	HECT and RLD domain containing E3 ubiquitin protein ligase 5 [Source:HGNC Symbol;Acc:HGNC:24368]
ENSG00000076356	PLXNA2	1:208022241-208244320	8.14642	5.6734	-0.521953	down	0.05295	0.165098	plexin A2 [Source:HGNC Symbol;Acc:HGNC:9100]
ENSG00000266053	NDUFV2-AS1	18:9102629-9285985	1.26381	1.76323	0.480444	up	0.80285	0.917301	-
ENSG00000135763	URB2	1:229626233-229660199	5.89855	7.03523	0.254238	up	0.03285	0.116342	URB2 ribosome biogenesis 2 homolog (S. cerevisiae) [Source:HGNC Symbol;Acc:HGNC:28967]
ENSG00000103342	GSPT1	16:11851648-11916082	49.0305	55.4533	0.177595	up	0.17605	0.388404	G1 to S phase transition 1 [Source:HGNC Symbol;Acc:HGNC:4621]
ENSG00000228782	CTD-2026D20.3	17:47450567-47492492	2.18957	1.44122	-0.603358	down	0.14785	0.346694	-
ENSG00000183077	AFMID	17:78187316-78207701	15.9381	14.6528	-0.121309	down	0.3127	0.559844	arylformamidase [Source:HGNC Symbol;Acc:HGNC:20910]
ENSG00000261056	RP11-454F8.2	16:53055032-53329150	0.891367	0.65182	-0.451545	down	0.8177	0.922724	-
ENSG00000175348	TMEM9B	11:8947293-8977527	39.8327	42.426	0.0909962	up	0.3003	0.544541	TMEM9 domain family member B [Source:HGNC Symbol;Acc:HGNC:1168]
ENSG00000172123	SLFN12	17:35411059-35433283	18.4313	19.7866	0.102363	up	0.2672	0.506427	schlafen family member 12 [Source:HGNC Symbol;Acc:HGNC:25500]
ENSG00000261645	DISC1FP1	11:90251231-90915052	0.546157	1.40405	1.3622	up	0.00775	0.0373231	-
ENSG00000134480	CCNH	5:87267887-87413019	53.2524	59.8362	0.168172	up	0.23405	0.466767	cyclin H [Source:HGNC Symbol;Acc:HGNC:1594]
ENSG00000263753	LINC00667	18:5232875-5246508	26.1495	25.5927	-0.0310543	down	0.7987	0.915193	-
ENSG00000272729	RP11-387A1.5	2:176121610-176173102	0.615621	0.251685	-1.29043	down	0.47335	0.715365	-
ENSG00000107819	SFXN3	10:101031233-101041244	40.2485	23.2494	-0.791739	down	5e-05	0.000461534	sideroflexin 3 [Source:HGNC Symbol;Acc:HGNC:16087]
ENSG00000157181	C1orf27	1:186375837-186421378	13.0709	14.3432	0.134007	up	0.27835	0.519379	chromosome 1 open reading frame 27 [Source:HGNC Symbol;Acc:HGNC:24299]
ENSG00000112319	EYA4	6:133240597-133895553	34.3253	30.7992	-0.156381	down	0.19225	0.410905	EYA transcriptional coactivator and phosphatase 4 [Source:HGNC Symbol;Acc:HGNC:3522]
ENSG00000244056	RN7SL417P	15:84389728-84395903	9.81857	0	#NAME?	down	0.12355	0.304936	-
ENSG00000169217	CD2BP2	16:30350765-30355361	17.4169	17.2822	-0.0112043	down	0.9122	0.962822	CD2 cytoplasmic tail binding protein 2 [Source:HGNC Symbol;Acc:HGNC:1656]
ENSG00000196576	PLXNB2	22:50274978-50307627	36.8521	33.4008	-0.141867	down	0.2009	0.423517	plexin B2 [Source:HGNC Symbol;Acc:HGNC:9104]
ENSG00000258388	PPT2-EGFL8	6:32148358-32178096	5.09065	3.85739	-0.400227	down	0.41865	0.667673	PPT2-EGFL8 readthrough (NMD candidate) [Source:HGNC Symbol;Acc:HGNC:48343]
ENSG00000172840	PDP2	16:66878588-66895754	7.94848	8.39237	0.0784001	up	0.71505	0.870658	pyruvate dehyrogenase phosphatase catalytic subunit 2 [Source:HGNC Symbol;Acc:HGNC:30263]
ENSG00000066468	FGFR2	10:121478333-121598458	18.9465	16.8293	-0.170955	down	0.05845	0.178066	fibroblast growth factor receptor 2 [Source:HGNC Symbol;Acc:HGNC:3689]
ENSG00000153914	SREK1	5:66139970-66183615	91.329	99.1822	0.119008	up	0.4837	0.723203	splicing regulatory glutamic acid and lysine rich protein 1 [Source:HGNC Symbol;Acc:HGNC:17882]
ENSG00000164442	CITED2	6:139371806-139374620	34.1815	16.2544	-1.07239	down	5e-05	0.000461534	Cbp/p300 interacting transactivator with Glu/Asp rich carboxy-terminal domain 2 [Source:HGNC Symbol;Acc:HGNC:1987]
ENSG00000276698	RP11-468E2.10	14:24171852-24239242	0.566568	0.353115	-0.682109	down	0.7297	0.879912	-
ENSG00000257594	GALNT4	12:89419717-89548005	2.82196	2.70794	-0.0595039	down	0.739	0.885788	polypeptide N-acetylgalactosaminyltransferase 4 [Source:HGNC Symbol;Acc:HGNC:4126]
ENSG00000196943	NOP9	14:24299861-24318036	8.33448	8.71336	0.0641371	up	0.55035	0.771562	NOP9 nucleolar protein [Source:HGNC Symbol;Acc:HGNC:19826]
ENSG00000137992	DBT	1:100186918-100249834	5.22573	5.96724	0.19143	up	0.12035	0.300018	dihydrolipoamide branched chain transacylase E2 [Source:HGNC Symbol;Acc:HGNC:2698]
ENSG00000267219	AC010504.2	19:34254536-34359412	0.76896	0.398971	-0.946624	down	0.70825	0.866733	-
ENSG00000137103	TMEM8B	9:35812959-35854847	14.8466	5.46606	-1.44156	down	5e-05	0.000461534	transmembrane protein 8B [Source:HGNC Symbol;Acc:HGNC:21427]
ENSG00000158528	PPP1R9A	7:94907201-95296415	10.4112	11.7079	0.169347	up	0.14495	0.34229	protein phosphatase 1 regulatory subunit 9A [Source:HGNC Symbol;Acc:HGNC:14946]
ENSG00000215302	CTD-3092A11.1	15:30470778-30513698	3.02819	2.41033	-0.329223	down	0.3498	0.600801	-
ENSG00000259007	RP11-463J10.3	14:51826194-51979342	0.455758	0.168692	-1.43388	down	0.5479	0.769738	-
ENSG00000198753	PLXNB3	X:153724867-153785732	21.8256	17.291	-0.336004	down	0.02705	0.100563	plexin B3 [Source:HGNC Symbol;Acc:HGNC:9105]
ENSG00000086666	ZFAND6	15:80059567-80138393	107.744	108.895	0.0153385	up	0.86905	0.94619	zinc finger AN1-type containing 6 [Source:HGNC Symbol;Acc:HGNC:30164]
ENSG00000187391	MAGI2	7:78017056-79471208	1.65793	1.67743	0.0168714	up	0.9653	0.984652	membrane associated guanylate kinase, WW and PDZ domain containing 2 [Source:HGNC Symbol;Acc:HGNC:18957]
ENSG00000147408	CSGALNACT1	8:19404160-19758029	1.21302	0.426828	-1.50688	down	5e-05	0.000461534	chondroitin sulfate N-acetylgalactosaminyltransferase 1 [Source:HGNC Symbol;Acc:HGNC:24290]
ENSG00000136146	MED4	13:48053322-48095131	29.1875	27.769	-0.0718757	down	0.48285	0.722704	mediator complex subunit 4 [Source:HGNC Symbol;Acc:HGNC:17903]
ENSG00000256092	RP13-942N8.1	12:123289108-123366113	0.678644	0.346276	-0.970732	down	0.37275	0.622031	-
ENSG00000274180	NATD1	17:21238869-21253410	3.79337	3.15215	-0.267144	down	0.0018	0.0109478	N-acetyltransferase domain containing 1 [Source:HGNC Symbol;Acc:HGNC:30770]
ENSG00000111775	COX6A1	12:120438089-120469793	399.353	429.688	0.105623	up	0.3736	0.622572	cytochrome c oxidase subunit 6A1 [Source:HGNC Symbol;Acc:HGNC:2277]
ENSG00000044524	EPHA3	3:89107523-89482134	117.211	107.472	-0.125144	down	0.12575	0.308734	EPH receptor A3 [Source:HGNC Symbol;Acc:HGNC:3387]
ENSG00000250506	CDK3	17:75941506-76027452	5.87663	3.17807	-0.886837	down	0.02865	0.105241	cyclin dependent kinase 3 [Source:HGNC Symbol;Acc:HGNC:1772]
ENSG00000186687	LYRM7	5:131159026-131205426	4.10083	3.62795	-0.176762	down	0.47785	0.719428	LYR motif containing 7 [Source:HGNC Symbol;Acc:HGNC:28072]
ENSG00000146872	TLK2	17:62458657-62615481	20.7746	20.3969	-0.0264719	down	0.8427	0.933241	tousled like kinase 2 [Source:HGNC Symbol;Acc:HGNC:11842]
ENSG00000127603	MACF1	1:39081315-39487177	65.4111	67.7009	0.0496397	up	0.7717	0.902983	microtubule-actin crosslinking factor 1 [Source:HGNC Symbol;Acc:HGNC:13664]
ENSG00000198718	FAM179B	14:44924318-45074431	6.97581	7.90898	0.181132	up	0.3417	0.592372	family with sequence similarity 179 member B [Source:HGNC Symbol;Acc:HGNC:19959]
ENSG00000155090	KLF10	8:102648778-102655902	15.823	15.1372	-0.0639282	down	0.40505	0.654109	Kruppel like factor 10 [Source:HGNC Symbol;Acc:HGNC:11810]
ENSG00000187147	RNF220	1:44405193-44674555	49.5904	47.6722	-0.0569105	down	0.79045	0.911707	ring finger protein 220 [Source:HGNC Symbol;Acc:HGNC:25552]
ENSG00000260260	SNHG19	16:2154796-2155358	13.6813	8.1327	-0.750398	down	0.0392	0.13267	-
ENSG00000165417	GTF2A1	14:81175451-81222460	16.9231	18.9444	0.162782	up	0.084	0.232753	general transcription factor IIA subunit 1 [Source:HGNC Symbol;Acc:HGNC:4646]
ENSG00000131788	PIAS3	1:145845628-145859836	17.3198	14.4492	-0.261431	down	0.0118	0.0519848	protein inhibitor of activated STAT 3 [Source:HGNC Symbol;Acc:HGNC:16861]
ENSG00000171827	ZNF570	19:37411154-37488652	2.91649	2.74965	-0.084987	down	0.6696	0.84335	zinc finger protein 570 [Source:HGNC Symbol;Acc:HGNC:26416]
ENSG00000139899	CBLN3	14:24426531-24442905	0.923337	0.252711	-1.86937	down	0.03645	0.126021	cerebellin 3 precursor [Source:HGNC Symbol;Acc:HGNC:20146]
ENSG00000095794	CREM	10:35098005-35212958	13.3515	16.1286	0.272619	up	0.0632	0.188584	cAMP responsive element modulator [Source:HGNC Symbol;Acc:HGNC:2352]
ENSG00000113648	H2AFY	5:135027734-135401296	102.834	112.783	0.13324	up	0.2126	0.440527	H2A histone family member Y [Source:HGNC Symbol;Acc:HGNC:4740]
ENSG00000213213	CCDC183	9:136791354-136841187	1.46434	0.737658	-0.989225	down	0.21495	0.443606	coiled-coil domain containing 183 [Source:HGNC Symbol;Acc:HGNC:28236]
ENSG00000175592	FOSL1	11:65892048-65900573	7.65288	27.3801	1.83906	up	5e-05	0.000461534	FOS like 1, AP-1 transcription factor subunit [Source:HGNC Symbol;Acc:HGNC:13718]
ENSG00000177508	IRX3	16:54283303-54289568	4.96137	4.9049	-0.0165154	down	0.87785	0.950172	iroquois homeobox 3 [Source:HGNC Symbol;Acc:HGNC:14360]
ENSG00000011485	PPP5C	19:46346993-46392981	48.9312	53.6348	0.132415	up	0.23215	0.465004	protein phosphatase 5 catalytic subunit [Source:HGNC Symbol;Acc:HGNC:9322]
ENSG00000198408	MGEA5	10:101784442-101818465	109.431	93.9599	-0.2199	down	0.0846	0.23391	meningioma expressed antigen 5 (hyaluronidase) [Source:HGNC Symbol;Acc:HGNC:7056]
ENSG00000250510	GPR162	12:6821544-6839851	3.05936	2.72739	-0.165704	down	0.61165	0.809821	G protein-coupled receptor 162 [Source:HGNC Symbol;Acc:HGNC:16693]
ENSG00000196236	XPNPEP3	22:40857076-40932815	5.10895	5.0681	-0.0115823	down	0.93695	0.973932	X-prolyl aminopeptidase 3 [Source:HGNC Symbol;Acc:HGNC:28052]
ENSG00000160877	NACC1	19:13118102-13141147	28.636	36.2148	0.338748	up	0.0201	0.07983	nucleus accumbens associated 1 [Source:HGNC Symbol;Acc:HGNC:20967]
ENSG00000235703	LINC00894	X:149929526-150224580	2.83623	1.88576	-0.588825	down	0.0486	0.1555	-
ENSG00000274605	RP11-12G12.7	13:100086030-100088848	4.20515	5.0057	0.251413	up	0.07195	0.207577	-
ENSG00000100241	SBF1	22:50343303-50475024	19.4512	20.6766	0.0881394	up	0.4838	0.723282	SET binding factor 1 [Source:HGNC Symbol;Acc:HGNC:10542]
ENSG00000241370	RPP21	6:30234038-30346884	40.204	38.3607	-0.067709	down	0.8129	0.921526	ribonuclease P/MRP subunit p21 [Source:HGNC Symbol;Acc:HGNC:21300]
ENSG00000185189	NRBP2	8:143833269-143840974	27.3879	16.9394	-0.693157	down	5e-05	0.000461534	nuclear receptor binding protein 2 [Source:HGNC Symbol;Acc:HGNC:19339]
ENSG00000133315	MACROD1	11:63974606-64166106	12.5905	16.7272	0.40986	up	0.3847	0.633329	MACRO domain containing 1 [Source:HGNC Symbol;Acc:HGNC:29598]
ENSG00000138735	PDE5A	4:119454790-119628991	2.71839	2.2698	-0.260188	down	0.3434	0.594162	phosphodiesterase 5A [Source:HGNC Symbol;Acc:HGNC:8784]
ENSG00000198298	ZNF485	10:43606406-43617903	0.751132	0.917617	0.288825	up	0.22105	0.451298	zinc finger protein 485 [Source:HGNC Symbol;Acc:HGNC:23440]
ENSG00000141279	NPEPPS	17:47522941-47649420	67.9428	48.8949	-0.474635	down	0.0001	0.000869413	aminopeptidase puromycin sensitive [Source:HGNC Symbol;Acc:HGNC:7900]
ENSG00000145242	EPHA5	4:65319562-65698029	4.61072	2.28038	-1.01572	down	5e-05	0.000461534	EPH receptor A5 [Source:HGNC Symbol;Acc:HGNC:3389]
ENSG00000189319	FAM53B	10:124461833-124791870	20.0939	16.3631	-0.296314	down	0.00435	0.0230613	family with sequence similarity 53 member B [Source:HGNC Symbol;Acc:HGNC:28968]
ENSG00000170265	ZNF282	7:149195484-149226248	11.5662	14.2404	0.300077	up	0.00225	0.01318	zinc finger protein 282 [Source:HGNC Symbol;Acc:HGNC:13076]
ENSG00000151233	GXYLT1	12:42081844-42144879	10.1302	12.549	0.308916	up	0.0035	0.0191209	glucoside xylosyltransferase 1 [Source:HGNC Symbol;Acc:HGNC:27482]
ENSG00000105556	MIER2	19:301443-344815	10.7515	9.73897	-0.142699	down	0.3281	0.577901	MIER family member 2 [Source:HGNC Symbol;Acc:HGNC:29210]
ENSG00000110906	KCTD10	12:109347902-109536705	16.0626	17.9513	0.160388	up	0.34755	0.598453	potassium channel tetramerization domain containing 10 [Source:HGNC Symbol;Acc:HGNC:23236]
ENSG00000225975	LINC01534	19:36685439-36687449	1.13669	1.04886	-0.116012	down	0.7663	0.900769	-
ENSG00000185722	ANKFY1	17:4143167-4263977	22.0739	22.2465	0.0112388	up	0.93875	0.974133	ankyrin repeat and FYVE domain containing 1 [Source:HGNC Symbol;Acc:HGNC:20763]
ENSG00000123297	TSFM	12:57762333-57818704	12.7648	13.0016	0.0265227	up	0.842	0.932935	Ts translation elongation factor, mitochondrial [Source:HGNC Symbol;Acc:HGNC:12367]
ENSG00000100629	CEP128	14:80476982-81170414	2.04423	2.28893	0.163116	up	0.4801	0.720828	centrosomal protein 128 [Source:HGNC Symbol;Acc:HGNC:20359]
ENSG00000170759	KIF5B	10:32009009-32056431	76.8795	86.6741	0.173001	up	0.03335	0.117788	kinesin family member 5B [Source:HGNC Symbol;Acc:HGNC:6324]
ENSG00000223305	RN7SKP30	4:55395956-55547889	2.00384	1.3746	-0.543749	down	0.7886	0.910654	-
ENSG00000275769	RP11-771K4.3	12:31382222-31615666	0.703838	0	#NAME?	down	0.16975	0.379781	-
ENSG00000273192	CITF22-1A6.3	22:49900228-49927540	0.811613	1.04142	0.359681	up	0.46045	0.703809	-
ENSG00000124459	ZNF45	19:43902000-43935278	13.4943	12.2914	-0.134707	down	0.3969	0.645956	zinc finger protein 45 [Source:HGNC Symbol;Acc:HGNC:13111]
ENSG00000168286	THAP11	16:67806764-67872567	26.3282	24.2833	-0.116648	down	0.5749	0.785605	THAP domain containing 11 [Source:HGNC Symbol;Acc:HGNC:23194]
ENSG00000126785	RHOJ	14:63204113-63293219	29.8927	38.0316	0.347406	up	0.0006	0.00425189	ras homolog family member J [Source:HGNC Symbol;Acc:HGNC:688]
ENSG00000280071	CH507-9B2.3	21:5073457-5154734	7.3951	8.04729	0.121932	up	0.4439	0.689874	-
ENSG00000075856	SART3	12:108515184-108561400	15.0493	15.6934	0.0604581	up	0.6026	0.804119	squamous cell carcinoma antigen recognized by T-cells 3 [Source:HGNC Symbol;Acc:HGNC:16860]
ENSG00000111664	GNB3	12:6839953-6852066	3.24716	3.03983	-0.0951883	down	0.8244	0.925764	G protein subunit beta 3 [Source:HGNC Symbol;Acc:HGNC:4400]
ENSG00000214022	REPIN1	7:150363776-150410597	66.344	99.8446	0.589719	up	5e-05	0.000461534	replication initiator 1 [Source:HGNC Symbol;Acc:HGNC:17922]
ENSG00000132429	POPDC3	6:105096821-105179995	159.329	168.891	0.0840826	up	0.64465	0.830044	popeye domain containing 3 [Source:HGNC Symbol;Acc:HGNC:17649]
ENSG00000065600	TMEM206	1:212363930-212414901	8.44191	9.7743	0.211423	up	0.014	0.0594498	transmembrane protein 206 [Source:HGNC Symbol;Acc:HGNC:25593]
ENSG00000229980	TOB1-AS1	17:50862222-50910232	0.581461	0.167352	-1.79679	down	0.22405	0.454993	-
ENSG00000168273	SMIM4	3:52495337-52770949	14.4474	17.5025	0.276755	up	0.8301	0.928306	small integral membrane protein 4 [Source:HGNC Symbol;Acc:HGNC:37257]
ENSG00000189144	ZNF573	19:37735832-37817300	1.24076	1.12343	-0.143325	down	0.5951	0.799449	zinc finger protein 573 [Source:HGNC Symbol;Acc:HGNC:26420]
ENSG00000154548	SRSF12	6:89095958-89118081	0.398741	0.497841	0.320235	up	0.394	0.642814	serine and arginine rich splicing factor 12 [Source:HGNC Symbol;Acc:HGNC:21220]
ENSG00000161958	FGF11	17:7420102-7457707	1.94917	1.4897	-0.387834	down	0.154	0.356235	fibroblast growth factor 11 [Source:HGNC Symbol;Acc:HGNC:3667]
ENSG00000197256	KANK2	19:11164266-11197791	43.3716	38.6044	-0.167985	down	0.30385	0.549233	KN motif and ankyrin repeat domains 2 [Source:HGNC Symbol;Acc:HGNC:29300]
ENSG00000174871	CNIH2	11:66268532-66289170	10.052	7.12808	-0.495893	down	0.2886	0.53203	cornichon family AMPA receptor auxiliary protein 2 [Source:HGNC Symbol;Acc:HGNC:28744]
ENSG00000120278	PLEKHG1	6:150599882-150843665	46.0906	36.4449	-0.338757	down	0.00555	0.0282096	pleckstrin homology and RhoGEF domain containing G1 [Source:HGNC Symbol;Acc:HGNC:20884]
ENSG00000150540	HNMT	2:137964019-138016364	52.0315	43.1068	-0.27147	down	0.08255	0.229851	histamine N-methyltransferase [Source:HGNC Symbol;Acc:HGNC:5028]
ENSG00000112078	KCTD20	6:36354090-36491143	34.4933	35.3122	0.0338536	up	0.7161	0.871081	potassium channel tetramerization domain containing 20 [Source:HGNC Symbol;Acc:HGNC:21052]
ENSG00000131503	ANKHD1	5:140401813-140558252	35.1974	37.3175	0.0843855	up	0.6923	0.856865	ankyrin repeat and KH domain containing 1 [Source:HGNC Symbol;Acc:HGNC:24714]
ENSG00000153037	SRP19	5:112707497-112922539	47.1584	56.3734	0.257501	up	0.4532	0.697363	signal recognition particle 19 [Source:HGNC Symbol;Acc:HGNC:11300]
ENSG00000072135	PTPN18	2:130356006-130375409	15.4028	14.7099	-0.0664059	down	0.6513	0.833106	protein tyrosine phosphatase, non-receptor type 18 [Source:HGNC Symbol;Acc:HGNC:9649]
ENSG00000165219	GAPVD1	9:125261793-125367207	10.907	11.5589	0.083761	up	0.5343	0.761253	GTPase activating protein and VPS9 domains 1 [Source:HGNC Symbol;Acc:HGNC:23375]
ENSG00000260852	FBXL19-AS1	16:30919318-30956511	0.997635	0.966845	-0.0452279	down	0.87765	0.950114	-
ENSG00000100077	GRK3	22:25564848-25729294	2.79775	2.42507	-0.206242	down	0.15005	0.350115	G protein-coupled receptor kinase 3 [Source:HGNC Symbol;Acc:HGNC:290]
ENSG00000002746	HECW1	7:42954134-43566001	0	0.531176	inf	up	5e-05	0.000461534	HECT, C2 and WW domain containing E3 ubiquitin protein ligase 1 [Source:HGNC Symbol;Acc:HGNC:22195]
ENSG00000189057	FAM111B	11:59107184-59127410	27.9566	30.3551	0.118751	up	0.1757	0.387965	family with sequence similarity 111 member B [Source:HGNC Symbol;Acc:HGNC:24200]
ENSG00000230513	THAP7-AS1	22:20999103-21045017	1.42984	0.986232	-0.535859	down	0.19995	0.422092	-
ENSG00000125826	RBCK1	20:407497-430966	43.0909	43.7071	0.0204843	up	0.8734	0.948112	RANBP2-type and C3HC4-type zinc finger containing 1 [Source:HGNC Symbol;Acc:HGNC:15864]
ENSG00000172663	TMEM134	11:67461709-67469272	79.4415	62.0096	-0.357402	down	0.00465	0.0243666	transmembrane protein 134 [Source:HGNC Symbol;Acc:HGNC:26142]
ENSG00000137310	TCF19	6:31158541-31180731	29.2246	36.9336	0.337749	up	0.0001	0.000869413	transcription factor 19 [Source:HGNC Symbol;Acc:HGNC:11629]
ENSG00000073536	NLE1	17:35121578-35142315	5.03151	5.00753	-0.0068919	down	0.95815	0.981257	notchless homolog 1 [Source:HGNC Symbol;Acc:HGNC:19889]
ENSG00000137216	TMEM63B	6:44113453-44155519	22.3776	20.105	-0.1545	down	0.35665	0.606931	transmembrane protein 63B [Source:HGNC Symbol;Acc:HGNC:17735]
ENSG00000143771	CNIH4	1:224356849-224379459	29.9705	28.7504	-0.0599612	down	0.5667	0.782729	cornichon family AMPA receptor auxiliary protein 4 [Source:HGNC Symbol;Acc:HGNC:25013]
ENSG00000279753	AC011558.5	19:1026580-1039068	3.23523	0.308637	-3.38989	down	0.4606	0.703969	-
ENSG00000196531	NACA	12:56712427-56787790	359.288	365.946	0.0264911	up	0.781	0.906918	nascent polypeptide-associated complex alpha subunit [Source:HGNC Symbol;Acc:HGNC:7629]
ENSG00000141522	ARHGDIA	17:81867720-81871406	149.479	180.686	0.273546	up	0.00585	0.0295009	Rho GDP dissociation inhibitor alpha [Source:HGNC Symbol;Acc:HGNC:678]
ENSG00000123607	TTC21B	2:165857474-165953843	9.96319	10.562	0.084204	up	0.438	0.685015	tetratricopeptide repeat domain 21B [Source:HGNC Symbol;Acc:HGNC:25660]
ENSG00000100129	EIF3L	22:37830854-37895563	110.849	98.5183	-0.170133	down	0.05535	0.170852	eukaryotic translation initiation factor 3 subunit L [Source:HGNC Symbol;Acc:HGNC:18138]
ENSG00000080503	SMARCA2	9:1980289-2193624	30.7383	20.1101	-0.612118	down	5e-05	0.000461534	SWI/SNF related, matrix associated, actin dependent regulator of chromatin, subfamily a, member 2 [Source:HGNC Symbol;Acc:HGNC:11098]
ENSG00000118518	RNF146	6:127266609-127288567	36.3222	35.3207	-0.0403349	down	0.73855	0.885524	ring finger protein 146 [Source:HGNC Symbol;Acc:HGNC:21336]
ENSG00000111669	TPI1	12:6867118-6923698	863.756	591.269	-0.546809	down	5e-05	0.000461534	triosephosphate isomerase 1 [Source:HGNC Symbol;Acc:HGNC:12009]
ENSG00000001461	NIPAL3	1:24307555-24472976	23.506	25.2745	0.10465	up	0.35845	0.608516	NIPA like domain containing 3 [Source:HGNC Symbol;Acc:HGNC:25233]
ENSG00000147255	IGSF1	X:131273505-131578899	1.43361	0.0734712	-4.28633	down	5e-05	0.000461534	immunoglobulin superfamily member 1 [Source:HGNC Symbol;Acc:HGNC:5948]
ENSG00000142230	SAE1	19:47064186-47210636	144.603	184.688	0.352997	up	0.0004	0.00298711	SUMO1 activating enzyme subunit 1 [Source:HGNC Symbol;Acc:HGNC:30660]
ENSG00000071243	ING3	7:120950748-120977216	12.5582	14.4309	0.200528	up	0.0685	0.200211	inhibitor of growth family member 3 [Source:HGNC Symbol;Acc:HGNC:14587]
ENSG00000077454	LRCH4	7:100572227-100608175	21.8332	26.9833	0.305538	up	0.085	0.234679	leucine rich repeats and calponin homology domain containing 4 [Source:HGNC Symbol;Acc:HGNC:6691]
ENSG00000267648	RP11-686D22.3	17:35406683-35410228	2.22166	2.15313	-0.0452034	down	0.9102	0.96236	-
ENSG00000163754	GYG1	3:148991340-149027668	16.8336	19.6505	0.223227	up	0.00425	0.0226637	glycogenin 1 [Source:HGNC Symbol;Acc:HGNC:4699]
ENSG00000258017	RP11-386G11.10	12:49127781-49147869	28.2925	37.9694	0.424418	up	0.7637	0.899989	-
ENSG00000112599	GUCA1B	6:42184400-42194916	0.611656	0.50059	-0.28909	down	0.4447	0.690769	guanylate cyclase activator 1B [Source:HGNC Symbol;Acc:HGNC:4679]
ENSG00000266411	RP11-180P8.3	17:62910689-62968549	0.53111	0.179996	-1.56105	down	0.2429	0.47725	-
ENSG00000157927	RADIL	7:4797054-4883719	0.372717	0.503063	0.432659	up	0.3035	0.548794	Rap associating with DIL domain [Source:HGNC Symbol;Acc:HGNC:22226]
ENSG00000124313	IQSEC2	X:53232875-53321324	3.14705	2.37667	-0.405057	down	0.06945	0.202106	IQ motif and Sec7 domain 2 [Source:HGNC Symbol;Acc:HGNC:29059]
ENSG00000198873	GRK5	10:119207588-119459742	3.3017	5.564	0.752911	up	5e-05	0.000461534	G protein-coupled receptor kinase 5 [Source:HGNC Symbol;Acc:HGNC:4544]
ENSG00000283228	CTD-2021K4.1	2:151788983-152109202	1.773	2.72821	0.621761	up	0.46835	0.711227	-
ENSG00000060642	PIGV	1:26787471-26798398	6.57797	7.20075	0.130504	up	0.28535	0.52749	phosphatidylinositol glycan anchor biosynthesis class V [Source:HGNC Symbol;Acc:HGNC:26031]
ENSG00000183684	ALYREF	17:81887843-81911464	98.5553	131.285	0.413695	up	0.00065	0.00455799	Aly/REF export factor [Source:HGNC Symbol;Acc:HGNC:19071]
ENSG00000163082	SGPP2	2:222424516-222560948	0.617536	0.587411	-0.0721536	down	0.71625	0.871126	sphingosine-1-phosphate phosphatase 2 [Source:HGNC Symbol;Acc:HGNC:19953]
ENSG00000174842	GLMN	1:92246401-92402056	12.5389	11.1301	-0.17195	down	0.4878	0.726864	glomulin, FKBP associated protein [Source:HGNC Symbol;Acc:HGNC:14373]
ENSG00000184481	FOXO4	X:71096196-71103535	1.92481	1.60673	-0.260586	down	0.18235	0.397184	forkhead box O4 [Source:HGNC Symbol;Acc:HGNC:7139]
ENSG00000162836	ACP6	1:147629651-147670496	10.6456	14.7402	0.469504	up	0.0043	0.0228591	acid phosphatase 6, lysophosphatidic [Source:HGNC Symbol;Acc:HGNC:29609]
ENSG00000100422	CERK	22:46684410-46738261	24.0541	26.7402	0.152725	up	0.07525	0.214884	ceramide kinase [Source:HGNC Symbol;Acc:HGNC:19256]
ENSG00000100226	GTPBP1	22:38705722-38794198	9.76439	8.43416	-0.211286	down	0.34205	0.592758	GTP binding protein 1 [Source:HGNC Symbol;Acc:HGNC:4669]
ENSG00000072682	P4HA2	5:132184875-132395614	19.7227	11.439	-0.785896	down	5e-05	0.000461534	prolyl 4-hydroxylase subunit alpha 2 [Source:HGNC Symbol;Acc:HGNC:8547]
ENSG00000140406	MESDC1	15:81000943-81005788	4.93811	6.29063	0.349247	up	5e-05	0.000461534	mesoderm development candidate 1 [Source:HGNC Symbol;Acc:HGNC:13519]
ENSG00000101391	CDK5RAP1	20:33358838-33401561	13.3027	15.3644	0.207868	up	0.1002	0.263157	CDK5 regulatory subunit associated protein 1 [Source:HGNC Symbol;Acc:HGNC:15880]
ENSG00000171631	P2RY6	11:73264504-73298617	0.523706	0.789757	0.592651	up	0.0991	0.260713	pyrimidinergic receptor P2Y6 [Source:HGNC Symbol;Acc:HGNC:8543]
ENSG00000131871	SELENOS	15:101270816-101277500	50.064	54.7467	0.128998	up	0.1078	0.276794	selenoprotein S [Source:HGNC Symbol;Acc:HGNC:30396]
ENSG00000187239	FNBP1	9:129887186-130043194	7.54479	7.70146	0.0296518	up	0.78035	0.906806	formin binding protein 1 [Source:HGNC Symbol;Acc:HGNC:17069]
ENSG00000204439	C6orf47	6:31658297-31660772	10.7501	11.3667	0.0804556	up	0.2864	0.528733	chromosome 6 open reading frame 47 [Source:HGNC Symbol;Acc:HGNC:19076]
ENSG00000169432	SCN9A	2:165957398-166375993	0.892759	0.370855	-1.26741	down	5e-05	0.000461534	sodium voltage-gated channel alpha subunit 9 [Source:HGNC Symbol;Acc:HGNC:10597]
ENSG00000122512	PMS2	7:5973238-6009125	8.88972	11.3337	0.35041	up	5e-05	0.000461534	PMS1 homolog 2, mismatch repair system component [Source:HGNC Symbol;Acc:HGNC:9122]
ENSG00000149925	ALDOA	16:30053089-30070457	681.586	546.107	-0.319711	down	0.00225	0.01318	aldolase, fructose-bisphosphate A [Source:HGNC Symbol;Acc:HGNC:414]
ENSG00000175832	ETV4	17:43483864-43610338	1.21027	1.54172	0.349206	up	0.499	0.735662	ETS variant 4 [Source:HGNC Symbol;Acc:HGNC:3493]
ENSG00000160469	BRSK1	19:55282071-55312533	10.4985	9.6974	-0.114516	down	0.4406	0.687172	BR serine/threonine kinase 1 [Source:HGNC Symbol;Acc:HGNC:18994]
ENSG00000106682	EIF4H	7:74174244-74197101	182.553	229.363	0.329316	up	5e-05	0.000461534	eukaryotic translation initiation factor 4H [Source:HGNC Symbol;Acc:HGNC:12741]
ENSG00000071994	PDCD2	6:170575294-170584692	34.8712	39.114	0.165647	up	0.13245	0.320484	programmed cell death 2 [Source:HGNC Symbol;Acc:HGNC:8762]
ENSG00000187051	RPS19BP1	22:39529092-39532855	38.353	48.3502	0.334183	up	5e-05	0.000461534	ribosomal protein S19 binding protein 1 [Source:HGNC Symbol;Acc:HGNC:28749]
ENSG00000139641	ESYT1	12:56118158-56144671	25.3552	22.9547	-0.143495	down	0.4622	0.705225	extended synaptotagmin 1 [Source:HGNC Symbol;Acc:HGNC:29534]
ENSG00000063438	AHRR	5:271620-438291	1.53823	0.779813	-0.980076	down	0.0366	0.126284	aryl-hydrocarbon receptor repressor [Source:HGNC Symbol;Acc:HGNC:346]
ENSG00000143543	JTB	1:153959098-153977688	97.6697	113.163	0.212417	up	0.20205	0.425011	jumping translocation breakpoint [Source:HGNC Symbol;Acc:HGNC:6201]
ENSG00000180626	ZNF594	17:5179535-5191883	4.66317	4.56614	-0.0303361	down	0.87225	0.947665	zinc finger protein 594 [Source:HGNC Symbol;Acc:HGNC:29392]
ENSG00000196418	ZNF124	1:247121974-247172016	3.64047	4.11358	0.176273	up	0.1792	0.392878	zinc finger protein 124 [Source:HGNC Symbol;Acc:HGNC:12907]
ENSG00000148690	FRA10AC1	10:93667882-93702572	14.5955	12.7788	-0.191767	down	0.09455	0.252845	FRA10A associated CGG repeat 1 [Source:HGNC Symbol;Acc:HGNC:1162]
ENSG00000198843	SELENOT	3:150541993-150630445	41.5899	39.4275	-0.0770316	down	0.62935	0.82084	selenoprotein T [Source:HGNC Symbol;Acc:HGNC:18136]
ENSG00000136295	TTYH3	7:2631950-2664802	98.8786	105.56	0.0943313	up	0.27945	0.520989	tweety family member 3 [Source:HGNC Symbol;Acc:HGNC:22222]
ENSG00000220323	HIST2H2BD	1:149843040-149843533	0.0788423	0.620779	2.97704	up	0.17115	0.381749	histone cluster 2 H2B family member d (pseudogene) [Source:HGNC Symbol;Acc:HGNC:20517]
ENSG00000212743	RP11-563J2.3	10:6350315-6352762	0.83109	0.138761	-2.58241	down	5e-05	0.000461534	-
ENSG00000101439	CST3	20:23626705-23638473	104.88	95.8569	-0.129792	down	0.135	0.32553	cystatin C [Source:HGNC Symbol;Acc:HGNC:2475]
ENSG00000133114	GPALPP1	13:44939248-45083125	11.9551	11.7363	-0.0266432	down	0.8157	0.922427	GPALPP motifs containing 1 [Source:HGNC Symbol;Acc:HGNC:20298]
ENSG00000142623	PADI1	1:17205125-17246005	9.30015	7.02001	-0.405781	down	0.00425	0.0226637	peptidyl arginine deiminase 1 [Source:HGNC Symbol;Acc:HGNC:18367]
ENSG00000140199	SLC12A6	15:34224998-34338060	11.437	10.6302	-0.105536	down	0.77825	0.906037	solute carrier family 12 member 6 [Source:HGNC Symbol;Acc:HGNC:10914]
ENSG00000151835	SACS	13:23328825-23411513	9.58172	10.2522	0.0975815	up	0.32515	0.574984	sacsin molecular chaperone [Source:HGNC Symbol;Acc:HGNC:10519]
ENSG00000012174	MBTPS2	X:21839635-21885424	11.0015	12.2223	0.15181	up	0.065	0.192649	membrane bound transcription factor peptidase, site 2 [Source:HGNC Symbol;Acc:HGNC:15455]
ENSG00000117266	CDK18	1:205504594-205532793	8.02969	1.8628	-2.10787	down	5e-05	0.000461534	cyclin dependent kinase 18 [Source:HGNC Symbol;Acc:HGNC:8751]
ENSG00000081177	EXD2	14:69183019-69359308	8.89738	7.49572	-0.247314	down	0.01785	0.0725203	exonuclease 3'-5' domain containing 2 [Source:HGNC Symbol;Acc:HGNC:20217]
ENSG00000087152	ATXN7L3	17:44191804-44223710	30.1528	29.1782	-0.0474006	down	0.7876	0.910055	ataxin 7 like 3 [Source:HGNC Symbol;Acc:HGNC:25416]
ENSG00000130177	CDC16	13:114234886-114272723	40.0936	40.4087	0.0112943	up	0.90745	0.961683	cell division cycle 16 [Source:HGNC Symbol;Acc:HGNC:1720]
ENSG00000255458	RP11-539G18.3	4:39639139-39666644	1.99363	1.86299	-0.0977755	down	0.80015	0.915969	-
ENSG00000175895	PLEKHF2	8:95133803-95156684	10.2186	10.8924	0.0921261	up	0.23535	0.468753	pleckstrin homology and FYVE domain containing 2 [Source:HGNC Symbol;Acc:HGNC:20757]
ENSG00000165175	MID1IP1	X:38801431-38806537	6.62235	7.07516	0.0954198	up	0.355	0.605595	MID1 interacting protein 1 [Source:HGNC Symbol;Acc:HGNC:20715]
ENSG00000103266	STUB1	16:680223-684528	77.5833	80.8601	0.0596833	up	0.60305	0.80438	STIP1 homology and U-box containing protein 1 [Source:HGNC Symbol;Acc:HGNC:11427]
ENSG00000163104	SMARCAD1	4:94207610-94291292	19.6409	20.2066	0.0409629	up	0.6865	0.853665	SWI/SNF-related, matrix-associated actin-dependent regulator of chromatin, subfamily a, containing DEAD/H box 1 [Source:HGNC Symbol;Acc:HGNC:18398]
ENSG00000100462	PRMT5	14:22893205-22929585	23.0988	27.2664	0.239304	up	0.1782	0.391576	protein arginine methyltransferase 5 [Source:HGNC Symbol;Acc:HGNC:10894]
ENSG00000110048	OSBP	11:59574397-59616144	19.778	18.9107	-0.0646893	down	0.46135	0.704346	oxysterol binding protein [Source:HGNC Symbol;Acc:HGNC:8503]
ENSG00000124788	ATXN1	6:16299111-16762652	8.12773	9.74012	0.261088	up	0.0294	0.10728	ataxin 1 [Source:HGNC Symbol;Acc:HGNC:10548]
ENSG00000269845	RP11-420K14.6	19:21722765-21767628	0.512521	0.450656	-0.185584	down	0.64865	0.831996	-
ENSG00000276603	RP11-425M5.7	20:37492471-37527931	0.436839	0.69896	0.67811	up	0.6093	0.808377	-
ENSG00000168152	THAP9	4:82818660-83012926	3.16027	2.5888	-0.287764	down	0.5812	0.790219	THAP domain containing 9 [Source:HGNC Symbol;Acc:HGNC:23192]
ENSG00000214753	HNRNPUL2	11:62690274-62727384	39.5067	40.7073	0.0431877	up	0.6985	0.861025	heterogeneous nuclear ribonucleoprotein U like 2 [Source:HGNC Symbol;Acc:HGNC:25451]
ENSG00000111358	GTF2H3	12:123602076-123662606	26.0084	25.5657	-0.0247675	down	0.9238	0.968075	general transcription factor IIH subunit 3 [Source:HGNC Symbol;Acc:HGNC:4657]
ENSG00000234062	RP11-308D16.2	X:136909394-137021630	2.17271	1.7405	-0.319993	down	0.35265	0.603457	-
ENSG00000103245	NARFL	16:720580-741329	15.0026	13.9485	-0.105102	down	0.5693	0.784002	nuclear prelamin A recognition factor like [Source:HGNC Symbol;Acc:HGNC:14179]
ENSG00000216895	AC009403.2	7:155474205-155781485	2.26406	15.9016	2.81219	up	5e-05	0.000461534	-
ENSG00000241749	RPSAP52	12:65758019-65966295	2.25683	4.51402	1.00011	up	0.0615	0.184692	ribosomal protein SA pseudogene 52 [Source:HGNC Symbol;Acc:HGNC:35752]
ENSG00000116962	NID1	1:235975829-236065162	38.2657	48.9197	0.354366	up	5e-05	0.000461534	nidogen 1 [Source:HGNC Symbol;Acc:HGNC:7821]
ENSG00000136827	TOR1A	9:129812943-129824134	27.3052	26.6315	-0.0360431	down	0.67745	0.848589	torsin family 1 member A [Source:HGNC Symbol;Acc:HGNC:3098]
ENSG00000241258	CRCP	7:66075797-66165011	13.5142	22.3498	0.725781	up	0.00045	0.00330759	CGRP receptor component [Source:HGNC Symbol;Acc:HGNC:17888]
ENSG00000071539	TRIP13	5:795605-919357	21.9896	27.9106	0.343991	up	0.03585	0.124421	thyroid hormone receptor interactor 13 [Source:HGNC Symbol;Acc:HGNC:12307]
ENSG00000010310	GIPR	19:45668243-45683724	4.27846	3.83323	-0.158534	down	0.3987	0.64752	gastric inhibitory polypeptide receptor [Source:HGNC Symbol;Acc:HGNC:4271]
ENSG00000172062	SMN1	5:70925029-70953942	8.88176	8.88692	0.000836776	up	0.99235	0.995516	survival of motor neuron 1, telomeric [Source:HGNC Symbol;Acc:HGNC:11117]
ENSG00000175826	CTDNEP1	17:7240013-7263983	68.7603	75.5827	0.136481	up	0.42125	0.669671	CTD nuclear envelope phosphatase 1 [Source:HGNC Symbol;Acc:HGNC:19085]
ENSG00000171241	SHCBP1	16:46580553-46621626	79.1666	103.579	0.387768	up	0.0001	0.000869413	SHC binding and spindle associated 1 [Source:HGNC Symbol;Acc:HGNC:29547]
ENSG00000070010	UFD1L	22:19330697-19479215	45.0038	48.0475	0.0944124	up	0.80725	0.91944	ubiquitin fusion degradation 1 like (yeast) [Source:HGNC Symbol;Acc:HGNC:12520]
ENSG00000183655	KLHL25	15:85759322-85795030	1.16239	1.16257	0.000227447	up	0.9991	0.999495	kelch like family member 25 [Source:HGNC Symbol;Acc:HGNC:25732]
ENSG00000108384	RAD51C	17:58692572-58735611	40.7793	47.0733	0.207071	up	0.0886	0.241802	RAD51 paralog C [Source:HGNC Symbol;Acc:HGNC:9820]
ENSG00000184557	SOCS3	17:78356777-78360077	18.5889	11.8659	-0.647623	down	5e-05	0.000461534	suppressor of cytokine signaling 3 [Source:HGNC Symbol;Acc:HGNC:19391]
ENSG00000185043	CIB1	15:90229974-90245811	41.2547	41.2524	-8.11e-05	down	0.999	0.999495	calcium and integrin binding 1 [Source:HGNC Symbol;Acc:HGNC:16920]
ENSG00000259287	RP11-3D4.2	15:33310944-33866121	0.656903	1.25455	0.933421	up	0.1433	0.339852	-
ENSG00000112530	PACRG	6:161347419-163324530	0.997544	0.630003	-0.663022	down	0.289	0.532477	PARK2 coregulated [Source:HGNC Symbol;Acc:HGNC:19152]
ENSG00000189180	ZNF33A	10:38010649-38065088	8.32249	6.91615	-0.267046	down	0.00895	0.0417071	zinc finger protein 33A [Source:HGNC Symbol;Acc:HGNC:13096]
ENSG00000153363	LINC00467	1:211382802-211435333	3.28628	4.11944	0.325992	up	0.1033	0.268915	-
ENSG00000021776	AQR	15:34851781-34969839	17.0453	18.1878	0.0935961	up	0.32575	0.575451	aquarius intron-binding spliceosomal factor [Source:HGNC Symbol;Acc:HGNC:29513]
ENSG00000136045	PWP1	12:107685731-107713167	23.4786	23.8652	0.0235607	up	0.78365	0.908011	PWP1 homolog, endonuclein [Source:HGNC Symbol;Acc:HGNC:17015]
ENSG00000197852	FAM212B	1:111483347-111768016	2.51812	2.44281	-0.0438074	down	0.87415	0.948658	family with sequence similarity 212 member B [Source:HGNC Symbol;Acc:HGNC:28045]
ENSG00000132763	MMACHC	1:45493865-45523047	1.66	1.69586	0.0308366	up	0.97215	0.98692	methylmalonic aciduria (cobalamin deficiency) cblC type, with homocystinuria [Source:HGNC Symbol;Acc:HGNC:24525]
ENSG00000035928	RFC1	4:39287455-39366375	27.9679	32.8296	0.231226	up	0.0559	0.172205	replication factor C subunit 1 [Source:HGNC Symbol;Acc:HGNC:9969]
ENSG00000228363	AC015971.2	2:86503430-86778041	1.5976	1.18822	-0.427104	down	0.66195	0.839826	-
ENSG00000142089	IFITM3	11:318639-330122	107.307	100.238	-0.0983198	down	0.25595	0.493636	interferon induced transmembrane protein 3 [Source:HGNC Symbol;Acc:HGNC:5414]
ENSG00000082068	WDR70	5:37379211-37753435	18.2491	19.778	0.116071	up	0.37575	0.624736	WD repeat domain 70 [Source:HGNC Symbol;Acc:HGNC:25495]
ENSG00000121058	COIL	17:56938186-56961054	14.374	13.3975	-0.101496	down	0.14815	0.346922	coilin [Source:HGNC Symbol;Acc:HGNC:2184]
ENSG00000189007	ADAT2	6:143422831-143450673	4.65649	5.48082	0.235149	up	0.27005	0.509602	adenosine deaminase, tRNA specific 2 [Source:HGNC Symbol;Acc:HGNC:21172]
ENSG00000257267	ZNF271P	18:35290281-35310766	4.22399	4.68749	0.150208	up	0.17695	0.389609	zinc finger protein 271, pseudogene [Source:HGNC Symbol;Acc:HGNC:13065]
ENSG00000253722	RP11-10N23.4	8:93213301-93741017	0.0365727	0.707377	4.27364	up	0.2817	0.523317	-
ENSG00000204128	C2orf72	2:231037489-231049719	1.53212	0.440158	-1.79944	down	0.0001	0.000869413	chromosome 2 open reading frame 72 [Source:HGNC Symbol;Acc:HGNC:27418]
ENSG00000118690	ARMC2	6:108848415-108974472	2.00939	1.57557	-0.350878	down	0.2122	0.439816	armadillo repeat containing 2 [Source:HGNC Symbol;Acc:HGNC:23045]
ENSG00000114978	MOB1A	2:74152527-74178898	71.277	78.985	0.148142	up	0.0964	0.256412	MOB kinase activator 1A [Source:HGNC Symbol;Acc:HGNC:16015]
ENSG00000154957	ZNF18	17:11598430-11997510	3.97603	4.0968	0.0431708	up	0.71675	0.871511	zinc finger protein 18 [Source:HGNC Symbol;Acc:HGNC:12969]
ENSG00000124216	SNAI1	20:49982998-49988886	0.82564	0.562686	-0.553184	down	0.0263	0.0984636	snail family transcriptional repressor 1 [Source:HGNC Symbol;Acc:HGNC:11128]
ENSG00000152409	JMY	5:79236188-79327215	7.06463	5.7703	-0.291969	down	0.0136	0.0580875	junction mediating and regulatory protein, p53 cofactor [Source:HGNC Symbol;Acc:HGNC:28916]
ENSG00000166557	TMED3	15:79311061-79427432	64.2351	70.5311	0.134898	up	0.13345	0.322499	transmembrane p24 trafficking protein 3 [Source:HGNC Symbol;Acc:HGNC:28889]
ENSG00000101977	MCF2	X:139581769-139708227	0.287315	0.597622	1.0566	up	0.0123	0.0535444	MCF.2 cell line derived transforming sequence [Source:HGNC Symbol;Acc:HGNC:6940]
ENSG00000126351	THRA	17:40019096-40100725	18.6352	13.6628	-0.447778	down	0.0132	0.0567408	thyroid hormone receptor, alpha [Source:HGNC Symbol;Acc:HGNC:11796]
ENSG00000254682	RP11-660L16.2	11:71428192-71452868	2.72538	2.64534	-0.0430082	down	0.93695	0.973932	-
ENSG00000164045	CDC25A	3:48157145-48188402	6.66077	8.88389	0.415501	up	0.0305	0.110301	cell division cycle 25A [Source:HGNC Symbol;Acc:HGNC:1725]
ENSG00000260083	MIR762HG	16:30833625-30895220	0.506789	0.374884	-0.434944	down	0.55135	0.772191	-
ENSG00000185864	NPIPB4	16:21834568-21919156	6.32754	7.0147	0.148737	up	0.4744	0.716249	nuclear pore complex interacting protein family member B4 [Source:HGNC Symbol;Acc:HGNC:41985]
ENSG00000240771	ARHGEF25	12:57610179-57633355	8.28385	5.86514	-0.498137	down	0.0581	0.177175	Rho guanine nucleotide exchange factor 25 [Source:HGNC Symbol;Acc:HGNC:30275]
ENSG00000197958	RPL12	9:127447673-127451405	744.313	785.085	0.0769379	up	0.35055	0.601668	ribosomal protein L12 [Source:HGNC Symbol;Acc:HGNC:10302]
ENSG00000223784	LINP1	10:6737381-6739026	5.43914	15.3781	1.49943	up	5e-05	0.000461534	-
ENSG00000096968	JAK2	9:4984389-5128183	7.90001	3.92303	-1.00989	down	5e-05	0.000461534	Janus kinase 2 [Source:HGNC Symbol;Acc:HGNC:6192]
ENSG00000259804	CTD-2012K14.7	16:67549213-67639183	0.841734	0.82003	-0.037687	down	0.89005	0.953939	-
ENSG00000277511	CTD-2095E4.5	17:32127594-32128454	0.781697	0.567006	-0.463244	down	0.34965	0.600793	-
ENSG00000260086	RP11-42I10.1	16:48623435-48744921	0.81938	1.53839	0.908812	up	0.01475	0.0620362	-
ENSG00000165660	FAM175B	10:124801784-124836670	13.4842	11.2329	-0.263543	down	5e-05	0.000461534	family with sequence similarity 175 member B [Source:HGNC Symbol;Acc:HGNC:28975]
ENSG00000120896	SORBS3	8:22440818-22575788	31.9839	28.4856	-0.167115	down	0.26445	0.503599	sorbin and SH3 domain containing 3 [Source:HGNC Symbol;Acc:HGNC:30907]
ENSG00000142961	MOB3C	1:46538695-46616891	3.76163	3.99318	0.0861797	up	0.70465	0.864448	MOB kinase activator 3C [Source:HGNC Symbol;Acc:HGNC:29800]
ENSG00000254635	WAC-AS1	10:28522651-28623112	5.97447	5.92642	-0.0116495	down	0.97085	0.986539	-
ENSG00000184117	NIPSNAP1	22:29505878-29581337	27.4937	25.1823	-0.126693	down	0.22575	0.457198	nipsnap homolog 1 (C. elegans) [Source:HGNC Symbol;Acc:HGNC:7827]
ENSG00000272325	NUDT3	6:34246379-34426125	15.8619	15.7591	-0.00938106	down	0.9481	0.976888	nudix hydrolase 3 [Source:HGNC Symbol;Acc:HGNC:8050]
ENSG00000264885	RP11-815I9.4	17:18635005-18682262	1.52666	1.23894	-0.301278	down	0.201	0.423554	-
ENSG00000119878	CRIPT	2:46490749-46625742	25.4313	21.8781	-0.217117	down	0.20895	0.434835	CXXC repeat containing interactor of PDZ3 domain [Source:HGNC Symbol;Acc:HGNC:14312]
ENSG00000273486	RP11-731C17.2	3:136818646-136862054	0.532865	0.717532	0.429272	up	0.25695	0.49476	-
ENSG00000163428	LRRC58	3:120324508-120349339	20.73	23.2563	0.165899	up	0.0435	0.143044	leucine rich repeat containing 58 [Source:HGNC Symbol;Acc:HGNC:26968]
ENSG00000162627	SNX7	1:98661700-98760500	100.727	71.4264	-0.495918	down	5e-05	0.000461534	sorting nexin 7 [Source:HGNC Symbol;Acc:HGNC:14971]
ENSG00000143994	ABHD1	2:27123788-27134675	0.68682	0.496453	-0.468274	down	0.5361	0.762618	abhydrolase domain containing 1 [Source:HGNC Symbol;Acc:HGNC:17553]
ENSG00000081818	PCDHB4	5:141100241-141249365	1.2337	0.526159	-1.22942	down	0.12545	0.30839	protocadherin beta 4 [Source:HGNC Symbol;Acc:HGNC:8689]
ENSG00000272556	GTF2IP13	7:45769104-45815263	0.556158	0.751084	0.433479	up	0.02555	0.0963818	general transcription factor IIi pseudogene 13 [Source:HGNC Symbol;Acc:HGNC:51725]
ENSG00000276997	RP11-378J18.9	1:222477251-222504622	18.1756	22.2681	0.292973	up	0.31635	0.564019	-
ENSG00000150551	LYPD1	2:132416573-132671579	175.887	213.867	0.282065	up	0.00395	0.0212552	LY6/PLAUR domain containing 1 [Source:HGNC Symbol;Acc:HGNC:28431]
ENSG00000161179	YDJC	22:21628088-21630064	20.4699	24.7483	0.273828	up	0.0011	0.00716861	YdjC homolog (bacterial) [Source:HGNC Symbol;Acc:HGNC:27158]
ENSG00000176101	SSNA1	9:137188646-137190370	30.6391	40.9248	0.417602	up	5e-05	0.000461534	SS nuclear autoantigen 1 [Source:HGNC Symbol;Acc:HGNC:11321]
ENSG00000167807	CTD-2369P2.10	19:10304802-10339823	0.593603	0.645782	0.121548	up	0.8781	0.950201	-
ENSG00000165716	FAM69B	9:136712569-136728184	0.75552	0.341009	-1.14766	down	0.0365	0.126109	family with sequence similarity 69 member B [Source:HGNC Symbol;Acc:HGNC:28290]
ENSG00000115808	STRN	2:36843639-36966472	14.0718	13.0312	-0.110841	down	0.1868	0.403398	striatin [Source:HGNC Symbol;Acc:HGNC:11424]
ENSG00000148677	ANKRD1	10:90912095-90921276	93.8943	172.229	0.87522	up	5e-05	0.000461534	ankyrin repeat domain 1 [Source:HGNC Symbol;Acc:HGNC:15819]
ENSG00000270605	RP5-1092A3.4	1:28236108-28246906	0.753749	0.327084	-1.20442	down	0.14635	0.344382	-
ENSG00000143578	CREB3L4	1:153959098-153977688	6.3882	6.24691	-0.0322676	down	0.9432	0.975269	cAMP responsive element binding protein 3 like 4 [Source:HGNC Symbol;Acc:HGNC:18854]
ENSG00000229692	SOS1-IT1	2:38981395-39124345	1.55105	1.82228	0.232498	up	0.78645	0.909545	-
ENSG00000176624	MEX3C	18:51174549-51218304	18.5584	18.3202	-0.0186426	down	0.84855	0.93678	mex-3 RNA binding family member C [Source:HGNC Symbol;Acc:HGNC:28040]
ENSG00000177697	CD151	11:818901-842545	132.759	118.163	-0.168038	down	0.12465	0.307159	CD151 molecule (Raph blood group) [Source:HGNC Symbol;Acc:HGNC:1630]
ENSG00000140396	NCOA2	8:70109761-70403805	6.60751	7.28258	0.140344	up	0.3012	0.545531	nuclear receptor coactivator 2 [Source:HGNC Symbol;Acc:HGNC:7669]
ENSG00000143355	LHX9	1:197911901-197935478	2.14317	0.733395	-1.54709	down	5e-05	0.000461534	LIM homeobox 9 [Source:HGNC Symbol;Acc:HGNC:14222]
ENSG00000163848	ZNF148	3:125225560-125375354	11.0502	10.1967	-0.115975	down	0.30915	0.556268	zinc finger protein 148 [Source:HGNC Symbol;Acc:HGNC:12933]
ENSG00000130270	ATP8B3	19:1782074-1812276	7.54036	7.98682	0.0829875	up	0.44975	0.69483	ATPase phospholipid transporting 8B3 [Source:HGNC Symbol;Acc:HGNC:13535]
ENSG00000257042	RP11-993B23.3	12:27958083-27972705	2.43988	2.41857	-0.0126522	down	0.9916	0.995238	-
ENSG00000197576	HOXA4	7:27106183-27157936	0.50918	0.706319	0.472143	up	0.4628	0.70593	homeobox A4 [Source:HGNC Symbol;Acc:HGNC:5105]
ENSG00000276115	RP11-817I4.2	12:32104116-32383633	2.76018	1.39959	-0.979762	down	0.13085	0.318012	-
ENSG00000176422	SPRYD4	12:56449501-56488414	1.01324	0.899468	-0.171825	down	0.05205	0.163383	SPRY domain containing 4 [Source:HGNC Symbol;Acc:HGNC:27468]
ENSG00000108423	TUBD1	17:59859481-59892945	8.18618	7.41502	-0.142739	down	0.3478	0.598482	tubulin delta 1 [Source:HGNC Symbol;Acc:HGNC:16811]
ENSG00000269843	CTC-490E21.10	19:40771647-40900508	2.24674	1.40792	-0.674263	down	0.72835	0.879317	-
ENSG00000274471	RP11-228M15.1	15:23309606-23313276	1.67336	1.45782	-0.198938	down	0.4639	0.706908	-
ENSG00000163513	TGFBR2	3:30606501-30694142	22.2162	14.5998	-0.605663	down	5e-05	0.000461534	transforming growth factor beta receptor 2 [Source:HGNC Symbol;Acc:HGNC:11773]
ENSG00000185485	SDHAP1	3:195959747-195990318	34.2932	28.466	-0.268684	down	0.02685	0.100012	succinate dehydrogenase complex flavoprotein subunit A pseudogene 1 [Source:HGNC Symbol;Acc:HGNC:32455]
ENSG00000162341	TPCN2	11:69048896-69171564	8.19418	9.12685	0.155517	up	0.2052	0.429468	two pore segment channel 2 [Source:HGNC Symbol;Acc:HGNC:20820]
ENSG00000255302	EID1	15:48823734-48963444	239.621	206.656	-0.213526	down	0.01025	0.0464993	EP300 interacting inhibitor of differentiation 1 [Source:HGNC Symbol;Acc:HGNC:1191]
ENSG00000136247	ZDHHC4	7:6577433-6589374	54.4349	71.9419	0.402299	up	5e-05	0.000461534	zinc finger DHHC-type containing 4 [Source:HGNC Symbol;Acc:HGNC:18471]
ENSG00000196296	ATP2A1	16:28878404-28939346	0.745803	0.320487	-1.21853	down	0.0257	0.0967345	ATPase sarcoplasmic/endoplasmic reticulum Ca2+ transporting 1 [Source:HGNC Symbol;Acc:HGNC:811]
ENSG00000146021	KLHL3	5:137617499-137736090	0.679992	0.68453	0.0095946	up	0.9733	0.987465	kelch like family member 3 [Source:HGNC Symbol;Acc:HGNC:6354]
ENSG00000086189	DIMT1	5:62306161-62628582	17.8211	20.8015	0.223104	up	0.23885	0.472911	DIM1 dimethyladenosine transferase 1 homolog [Source:HGNC Symbol;Acc:HGNC:30217]
ENSG00000204590	GNL1	6:30541376-30563723	40.9341	42.0877	0.0400952	up	0.84025	0.931934	G protein nucleolar 1 (putative) [Source:HGNC Symbol;Acc:HGNC:4413]
ENSG00000169621	APLF	2:68467560-68658247	1.2928	1.64857	0.350718	up	0.0033	0.0182418	aprataxin and PNKP like factor [Source:HGNC Symbol;Acc:HGNC:28724]
ENSG00000125875	TBC1D20	20:435479-462553	13.5154	12.2467	-0.142206	down	0.09745	0.258047	TBC1 domain family member 20 [Source:HGNC Symbol;Acc:HGNC:16133]
ENSG00000041880	PARP3	3:51942344-51948867	7.99243	7.93475	-0.0104484	down	0.9509	0.97755	poly(ADP-ribose) polymerase family member 3 [Source:HGNC Symbol;Acc:HGNC:273]
ENSG00000231131	LINC01468	10:52450873-52470533	2.60207	5.10373	0.971892	up	5e-05	0.000461534	-
ENSG00000277142	LINC00235	16:525154-527407	0.516328	0.386568	-0.417565	down	0.14385	0.340842	-
ENSG00000119866	BCL11A	2:60451166-60553567	1.40358	2.18667	0.639625	up	0.08635	0.237216	B-cell CLL/lymphoma 11A [Source:HGNC Symbol;Acc:HGNC:13221]
ENSG00000110080	ST3GAL4	11:126355639-127006058	16.3493	39.9154	1.28772	up	5e-05	0.000461534	ST3 beta-galactoside alpha-2,3-sialyltransferase 4 [Source:HGNC Symbol;Acc:HGNC:10864]
ENSG00000204219	TCEA3	1:23381060-23424740	0.91324	0.392226	-1.21931	down	0.00435	0.0230613	transcription elongation factor A3 [Source:HGNC Symbol;Acc:HGNC:11615]
ENSG00000093100	XXbac-B461K10.4	22:17787648-18024559	11.7188	6.46298	-0.858553	down	5e-05	0.000461534	-
ENSG00000271821	XXbac-BPG299F13.14	6:31195199-31203968	0.721036	0.906479	0.330203	up	0.7041	0.864194	-
ENSG00000188338	SLC38A3	3:50205245-50221486	1.14878	0.0850049	-3.75642	down	5e-05	0.000461534	solute carrier family 38 member 3 [Source:HGNC Symbol;Acc:HGNC:18044]
ENSG00000227741	RP11-536C5.7	1:160202198-160215376	0.450006	0.562204	0.32115	up	0.8867	0.953147	-
ENSG00000178691	SUZ12	17:31937017-32001045	35.7007	36.7796	0.0429509	up	0.599	0.801685	SUZ12 polycomb repressive complex 2 subunit [Source:HGNC Symbol;Acc:HGNC:17101]
ENSG00000150782	IL18	11:112024813-112224699	46.4144	63.1498	0.444206	up	0.0159	0.0659369	interleukin 18 [Source:HGNC Symbol;Acc:HGNC:5986]
ENSG00000271737	CTB-113I20.2	5:134005146-134005562	3.06062	2.94772	-0.0542228	down	0.93315	0.972344	-
ENSG00000171817	ZNF540	19:37497158-37719790	1.02918	0.774319	-0.410502	down	0.5708	0.78465	zinc finger protein 540 [Source:HGNC Symbol;Acc:HGNC:25331]
ENSG00000235162	C12orf75	12:105173295-105396097	28.3287	36.961	0.383742	up	0.00395	0.0212552	chromosome 12 open reading frame 75 [Source:HGNC Symbol;Acc:HGNC:35164]
ENSG00000261366	MANEA-AS1	6:95575182-95577450	0.534251	0.356941	-0.581831	down	0.07885	0.222077	-
ENSG00000260664	AC004158.3	16:72283300-72665009	0.617894	0.470623	-0.392787	down	0.0569	0.174552	-
ENSG00000161847	RAVER1	19:10304802-10339823	21.2635	23.9513	0.17173	up	0.1642	0.371463	ribonucleoprotein, PTB binding 1 [Source:HGNC Symbol;Acc:HGNC:30296]
ENSG00000174483	BBS1	11:66435074-66546238	15.1269	10.3587	-0.546277	down	0.0736	0.211348	Bardet-Biedl syndrome 1 [Source:HGNC Symbol;Acc:HGNC:966]
ENSG00000167912	RP11-25K19.1	8:58805417-59121346	4.57016	3.59378	-0.34674	down	0.4539	0.697952	-
ENSG00000173011	TADA2B	4:6909241-7057952	10.629	9.90906	-0.10118	down	0.54065	0.765134	transcriptional adaptor 2B [Source:HGNC Symbol;Acc:HGNC:30781]
ENSG00000163755	HPS3	3:149129583-149222055	18.9106	17.6106	-0.102747	down	0.3692	0.618719	HPS3, biogenesis of lysosomal organelles complex 2 subunit 1 [Source:HGNC Symbol;Acc:HGNC:15597]
ENSG00000164187	LMBRD2	5:36098411-36151961	14.1255	12.7984	-0.142335	down	0.21855	0.448035	LMBR1 domain containing 2 [Source:HGNC Symbol;Acc:HGNC:25287]
ENSG00000140905	GCSH	16:81053496-81096403	29.7745	29.0912	-0.0334944	down	0.68415	0.852538	glycine cleavage system protein H [Source:HGNC Symbol;Acc:HGNC:4208]
ENSG00000261794	GOLGA8H	15:30604125-30614561	0.529694	0.609175	0.201698	up	0.3603	0.609842	golgin A8 family member H [Source:HGNC Symbol;Acc:HGNC:37443]
ENSG00000065491	TBC1D22B	6:37212179-37332970	5.85156	6.86507	0.230453	up	0.0043	0.0228591	TBC1 domain family member 22B [Source:HGNC Symbol;Acc:HGNC:21602]
ENSG00000136451	VEZF1	17:57971546-57988760	54.6048	50.807	-0.103999	down	0.23955	0.473445	vascular endothelial zinc finger 1 [Source:HGNC Symbol;Acc:HGNC:12949]
ENSG00000189403	HMGB1	13:30456703-30617597	376.448	417.046	0.147756	up	0.13625	0.327844	high mobility group box 1 [Source:HGNC Symbol;Acc:HGNC:4983]
ENSG00000171951	SCG2	2:223596939-223602503	0.559669	0.947969	0.760265	up	0.0292	0.106753	secretogranin II [Source:HGNC Symbol;Acc:HGNC:10575]
ENSG00000165792	METTL17	14:20989769-20999163	41.5862	36.8938	-0.172727	down	0.1351	0.32572	methyltransferase like 17 [Source:HGNC Symbol;Acc:HGNC:19280]
ENSG00000239704	CDRT4	17:15436014-15563595	4.22013	2.82693	-0.578053	down	0.2042	0.428014	CMT1A duplicated region transcript 4 [Source:HGNC Symbol;Acc:HGNC:14383]
ENSG00000273891	RP11-500G22.5	10:121956781-121975217	0.903206	0.59327	-0.606365	down	0.11105	0.283064	-
ENSG00000261094	RP11-355O1.11	9:122937622-122940333	1.67119	1.62993	-0.0360659	down	0.8867	0.953147	-
ENSG00000041982	TNC	9:115019577-115118257	45.4147	49.9011	0.135914	up	0.1874	0.40424	tenascin C [Source:HGNC Symbol;Acc:HGNC:5318]
ENSG00000169084	DHRSX	X:2219515-2502805	12.4238	7.4009	-0.747335	down	0.00315	0.0175068	dehydrogenase/reductase X-linked [Source:HGNC Symbol;Acc:HGNC:18399]
ENSG00000143458	GABPB2	1:151070577-151125542	3.68853	2.9006	-0.346697	down	0.01675	0.0687951	GA binding protein transcription factor beta subunit 2 [Source:HGNC Symbol;Acc:HGNC:28441]
ENSG00000166823	MESP1	15:89748660-89751310	0.652083	0.95791	0.554834	up	0.05375	0.166782	mesoderm posterior bHLH transcription factor 1 [Source:HGNC Symbol;Acc:HGNC:29658]
ENSG00000187961	KLHL17	1:960586-965715	24.1664	22.9919	-0.0718775	down	0.5905	0.795977	kelch like family member 17 [Source:HGNC Symbol;Acc:HGNC:24023]
ENSG00000157379	DHRS1	14:24290597-24299833	20.2916	14.4208	-0.492738	down	0.0002	0.00161151	dehydrogenase/reductase 1 [Source:HGNC Symbol;Acc:HGNC:16445]
ENSG00000156639	ZFAND3	6:37819498-38154624	71.3474	97.9883	0.457747	up	0.0017	0.0104219	zinc finger AN1-type containing 3 [Source:HGNC Symbol;Acc:HGNC:18019]
ENSG00000247315	ZCCHC3	20:296967-300321	3.87216	3.74926	-0.0465336	down	0.56085	0.779192	zinc finger CCHC-type containing 3 [Source:HGNC Symbol;Acc:HGNC:16230]
ENSG00000243302	RP11-274B21.2	7:128651184-128652334	18.0811	27.5276	0.606392	up	5e-05	0.000461534	-
ENSG00000171357	LURAP1	1:46188681-46221261	0.757495	0.650176	-0.220405	down	0.83905	0.931653	leucine rich adaptor protein 1 [Source:HGNC Symbol;Acc:HGNC:32327]
ENSG00000139112	GABARAPL1	12:10212457-10223130	27.8952	27.0752	-0.0430452	down	0.7105	0.867679	GABA type A receptor associated protein like 1 [Source:HGNC Symbol;Acc:HGNC:4068]
ENSG00000164073	MFSD8	4:127917804-128039711	7.55145	8.18182	0.115668	up	0.57075	0.78465	major facilitator superfamily domain containing 8 [Source:HGNC Symbol;Acc:HGNC:28486]
ENSG00000266993	RP4-657D16.3	1:51561865-51878937	1.64843	1.47396	-0.161395	down	0.89935	0.958373	-
ENSG00000227500	SCAMP4	19:1905213-1926013	40.7059	39.4805	-0.044096	down	0.71285	0.869178	secretory carrier membrane protein 4 [Source:HGNC Symbol;Acc:HGNC:30385]
ENSG00000185883	ATP6V0C	16:2475050-2531422	147.869	174.907	0.242265	up	0.0146	0.0615397	ATPase H+ transporting V0 subunit c [Source:HGNC Symbol;Acc:HGNC:855]
ENSG00000259426	RP11-253M7.1	15:69298946-69448427	0.903644	0.901672	-0.00315243	down	0.9977	0.998802	-
ENSG00000124615	MOCS1	6:39792297-39934551	2.9317	3.64556	0.314403	up	0.0328	0.116272	molybdenum cofactor synthesis 1 [Source:HGNC Symbol;Acc:HGNC:7190]
ENSG00000133706	LARS	5:146084385-146182660	43.3935	48.8445	0.170719	up	0.1752	0.38775	leucyl-tRNA synthetase [Source:HGNC Symbol;Acc:HGNC:6512]
ENSG00000272888	LINC01578	15:92882706-93028005	122.728	109.551	-0.163858	down	0.41465	0.663767	-
ENSG00000203705	TATDN3	1:212791827-212816626	6.02764	6.41842	0.0906253	up	0.52055	0.750828	TatD DNase domain containing 3 [Source:HGNC Symbol;Acc:HGNC:27010]
ENSG00000198909	MAP3K3	17:63622414-63702670	8.94682	9.83319	0.136284	up	0.424	0.671686	mitogen-activated protein kinase kinase kinase 3 [Source:HGNC Symbol;Acc:HGNC:6855]
ENSG00000067829	IDH3G	X:153785765-153798505	56.4071	53.0342	-0.0889524	down	0.4896	0.727927	isocitrate dehydrogenase 3 (NAD(+)) gamma [Source:HGNC Symbol;Acc:HGNC:5386]
ENSG00000278616	BEND3P3	10:79660890-79827602	1.14632	0.563768	-1.02384	down	0.0015	0.00936725	BEN domain containing 3 pseudogene 3 [Source:HGNC Symbol;Acc:HGNC:45016]
ENSG00000254858	MPV17L2	19:18193181-18204074	10.3588	12.5601	0.277987	up	0.07345	0.211035	MPV17 mitochondrial inner membrane protein like 2 [Source:HGNC Symbol;Acc:HGNC:28177]
ENSG00000196476	C20orf96	20:270862-290778	2.65638	2.50305	-0.0857776	down	0.47935	0.720334	chromosome 20 open reading frame 96 [Source:HGNC Symbol;Acc:HGNC:16227]
ENSG00000166164	BRD7	16:50246136-50371480	77.5201	88.3915	0.189338	up	0.0475	0.153029	bromodomain containing 7 [Source:HGNC Symbol;Acc:HGNC:14310]
ENSG00000166275	BORCS7	10:102845594-102901899	16.599	13.5833	-0.289257	down	0.0028	0.0158649	BLOC-1 related complex subunit 7 [Source:HGNC Symbol;Acc:HGNC:23516]
ENSG00000136997	MYC	8:127735433-127741434	17.8753	15.9245	-0.166716	down	0.0491	0.156579	v-myc avian myelocytomatosis viral oncogene homolog [Source:HGNC Symbol;Acc:HGNC:7553]
ENSG00000215424	MCM3AP-AS1	21:46229216-46286297	4.26881	3.40126	-0.327764	down	0.3596	0.60926	-
ENSG00000263020	XXbac-BPG32J3.22	6:31661228-31673776	0.468889	0.458654	-0.0318407	down	0.98305	0.990962	-
ENSG00000228327	RP11-206L10.2	1:585988-859446	1.8512	1.60361	-0.20714	down	0.60995	0.808752	-
ENSG00000225783	MIAT	22:26646427-26780207	1.80129	0.609711	-1.56283	down	5e-05	0.000461534	-
ENSG00000099968	BCL2L13	22:17628854-17730855	36.0869	43.0419	0.254267	up	0.0101	0.0458999	BCL2 like 13 [Source:HGNC Symbol;Acc:HGNC:17164]
ENSG00000158717	RNF166	16:88696494-88706421	11.9986	13.2354	0.141544	up	0.1733	0.384817	ring finger protein 166 [Source:HGNC Symbol;Acc:HGNC:28856]
ENSG00000224189	HAGLR	2:176173194-176192538	1.19587	2.67422	1.16106	up	5e-05	0.000461534	-
ENSG00000090020	SLC9A1	1:27098814-27166981	5.51044	7.54618	0.453579	up	0.00185	0.0112121	solute carrier family 9 member A1 [Source:HGNC Symbol;Acc:HGNC:11071]
ENSG00000040341	STAU2	8:73420003-73878910	20.0241	20.1777	0.0110216	up	0.94565	0.976192	staufen double-stranded RNA binding protein 2 [Source:HGNC Symbol;Acc:HGNC:11371]
ENSG00000129682	FGF13	X:138614730-139222777	16.696	27.6876	0.729744	up	5e-05	0.000461534	fibroblast growth factor 13 [Source:HGNC Symbol;Acc:HGNC:3670]
ENSG00000166224	SGPL1	10:70815960-70881173	15.3445	13.2831	-0.20812	down	0.05875	0.178803	sphingosine-1-phosphate lyase 1 [Source:HGNC Symbol;Acc:HGNC:10817]
ENSG00000126883	NUP214	9:131125560-131234670	6.64369	7.51415	0.177625	up	0.2352	0.468575	nucleoporin 214 [Source:HGNC Symbol;Acc:HGNC:8064]
ENSG00000204351	SKIV2L	6:31952086-31969755	34.9607	33.6164	-0.0565691	down	0.73595	0.883714	Ski2 like RNA helicase [Source:HGNC Symbol;Acc:HGNC:10898]
ENSG00000279033	RP11-500C12.1	15:77420411-77485607	1.72107	2.06843	0.265234	up	0.65365	0.8343	-
ENSG00000143033	MTF2	1:93079234-93139081	17.8626	16.6323	-0.102951	down	0.31865	0.566742	metal response element binding transcription factor 2 [Source:HGNC Symbol;Acc:HGNC:29535]
ENSG00000010322	NISCH	3:52455117-52493071	59.1862	44.9155	-0.398048	down	0.01605	0.0663802	nischarin [Source:HGNC Symbol;Acc:HGNC:18006]
ENSG00000088766	CRLS1	20:6006089-6040053	17.6012	19.3845	0.139232	up	0.28005	0.521825	cardiolipin synthase 1 [Source:HGNC Symbol;Acc:HGNC:16148]
ENSG00000057704	TMCC3	12:94567123-94650562	0.519906	0.748404	0.525567	up	0.2391	0.47308	transmembrane and coiled-coil domain family 3 [Source:HGNC Symbol;Acc:HGNC:29199]
ENSG00000226803	RP11-203B9.4	6:57086843-57222314	2.27574	1.24885	-0.865735	down	0.15255	0.353784	-
ENSG00000221968	FADS3	11:61873518-61892051	27.4349	33.066	0.269335	up	0.00395	0.0212552	fatty acid desaturase 3 [Source:HGNC Symbol;Acc:HGNC:3576]
ENSG00000164574	GALNT10	5:153990127-154445850	21.8153	24.2481	0.152528	up	0.28765	0.530723	polypeptide N-acetylgalactosaminyltransferase 10 [Source:HGNC Symbol;Acc:HGNC:19873]
ENSG00000174384	PMS2P6	7:73093656-73111140	2.34194	2.7327	0.222618	up	0.37395	0.622953	PMS1 homolog 2, mismatch repair system component pseudogene 6 [Source:HGNC Symbol;Acc:HGNC:33514]
ENSG00000107201	DDX58	9:32455704-32526324	12.4972	3.81644	-1.7113	down	5e-05	0.000461534	DExD/H-box helicase 58 [Source:HGNC Symbol;Acc:HGNC:19102]
ENSG00000105393	BABAM1	19:17231882-17287646	72.4016	70.0228	-0.0481972	down	0.6589	0.837813	BRISC and BRCA1 A complex member 1 [Source:HGNC Symbol;Acc:HGNC:25008]
ENSG00000164093	PITX2	4:110617422-110642123	8.42612	8.03769	-0.0680876	down	0.46655	0.709473	paired like homeodomain 2 [Source:HGNC Symbol;Acc:HGNC:9005]
ENSG00000196588	MKL1	22:40346499-40636702	20.1549	16.9422	-0.250514	down	0.5518	0.77261	megakaryoblastic leukemia (translocation) 1 [Source:HGNC Symbol;Acc:HGNC:14334]
ENSG00000163932	PRKCD	3:53156008-53192717	11.8378	14.2034	0.262837	up	0.02015	0.0799256	protein kinase C delta [Source:HGNC Symbol;Acc:HGNC:9399]
ENSG00000184675	AMER1	X:64185116-64205744	0.573743	0.486772	-0.23716	down	0.03875	0.131552	APC membrane recruitment protein 1 [Source:HGNC Symbol;Acc:HGNC:26837]
ENSG00000272994	RP11-332H14.2	2:105334026-105349211	2.97185	2.89799	-0.0363089	down	0.87225	0.947665	-
ENSG00000270006	RP11-178L8.7	16:87083561-87404779	1.11228	0	#NAME?	down	0.18495	0.40092	-
ENSG00000101191	DIDO1	20:62877737-62937952	31.4653	29.9325	-0.0720483	down	0.4658	0.708892	death inducer-obliterator 1 [Source:HGNC Symbol;Acc:HGNC:2680]
ENSG00000187098	MITF	3:69739434-69968337	2.6505	3.48391	0.394444	up	0.0646	0.191907	melanogenesis associated transcription factor [Source:HGNC Symbol;Acc:HGNC:7105]
ENSG00000096696	DSP	6:7541574-7586717	2.47227	2.00795	-0.300112	down	0.00025	0.00196205	desmoplakin [Source:HGNC Symbol;Acc:HGNC:3052]
ENSG00000164944	KIAA1429	8:94487692-94553529	12.0831	13.1694	0.124206	up	0.21405	0.442698	KIAA1429 [Source:HGNC Symbol;Acc:HGNC:24500]
ENSG00000145907	G3BP1	5:151742315-151812785	89.4358	98.4639	0.138742	up	0.19035	0.408374	G3BP stress granule assembly factor 1 [Source:HGNC Symbol;Acc:HGNC:30292]
ENSG00000110917	MLEC	12:120686868-120701864	50.3404	51.8095	0.0414982	up	0.76825	0.901627	malectin [Source:HGNC Symbol;Acc:HGNC:28973]
ENSG00000068120	COASY	17:42536171-42566277	29.3726	31.5688	0.10403	up	0.52245	0.752371	Coenzyme A synthase [Source:HGNC Symbol;Acc:HGNC:29932]
ENSG00000138738	PRDM5	4:120684918-120922870	3.53032	8.89468	1.33314	up	5e-05	0.000461534	PR/SET domain 5 [Source:HGNC Symbol;Acc:HGNC:9349]
ENSG00000244055	AC007566.10	7:92447452-92528531	3.30157	1.70681	-0.951852	down	0.60815	0.807961	-
ENSG00000172748	ZNF596	8:213185-247342	1.91996	1.0929	-0.81291	down	0.0024	0.0139054	zinc finger protein 596 [Source:HGNC Symbol;Acc:HGNC:27268]
ENSG00000187837	HIST1H1C	6:26055786-26056428	26.096	17.5535	-0.572071	down	5e-05	0.000461534	histone cluster 1 H1 family member c [Source:HGNC Symbol;Acc:HGNC:4716]
ENSG00000170633	RNF34	12:121400040-121593504	20.7163	22.3484	0.109401	up	0.5178	0.748965	ring finger protein 34 [Source:HGNC Symbol;Acc:HGNC:17297]
ENSG00000267426	RP11-552F3.12	17:75897059-75941140	0.820843	0.329241	-1.31796	down	0.02645	0.0989531	-
ENSG00000033122	LRRC7	1:69568397-70205620	2.6773	0.738975	-1.85718	down	5e-05	0.000461534	leucine rich repeat containing 7 [Source:HGNC Symbol;Acc:HGNC:18531]
ENSG00000125755	SYMPK	19:45815409-45863290	16.0868	17.2912	0.10416	up	0.37205	0.621334	symplekin [Source:HGNC Symbol;Acc:HGNC:22935]
ENSG00000154114	TBCEL	11:121024071-121090775	10.4057	12.1175	0.219716	up	0.08415	0.233084	tubulin folding cofactor E like [Source:HGNC Symbol;Acc:HGNC:28115]
ENSG00000114670	NEK11	3:130850594-131381475	1.79047	1.79102	0.000448749	up	0.9993	0.999495	NIMA related kinase 11 [Source:HGNC Symbol;Acc:HGNC:18593]
ENSG00000186301	MST1P2	1:16645621-16650289	0.884674	0.377196	-1.22983	down	0.0001	0.000869413	macrophage stimulating 1 pseudogene 2 [Source:HGNC Symbol;Acc:HGNC:7383]
ENSG00000225361	PPP1R26-AS1	9:135462726-135488893	1.89165	1.03941	-0.863886	down	0.39505	0.644036	-
ENSG00000164066	INTU	4:127623270-127726737	4.79417	4.50957	-0.0882906	down	0.74155	0.887533	inturned planar cell polarity protein [Source:HGNC Symbol;Acc:HGNC:29239]
ENSG00000144736	SHQ1	3:72749276-72861914	7.19329	7.46556	0.0535991	up	0.5829	0.791273	SHQ1, H/ACA ribonucleoprotein assembly factor [Source:HGNC Symbol;Acc:HGNC:25543]
ENSG00000224271	RP11-191L9.4	22:47631673-47855600	0.477229	0.559649	0.229842	up	0.61905	0.814296	-
ENSG00000197498	RPF2	6:110982014-111028263	17.4747	25.1242	0.52381	up	5e-05	0.000461534	ribosome production factor 2 homolog [Source:HGNC Symbol;Acc:HGNC:20870]
ENSG00000272316	XXbac-BPGBPG55C20.2	6:57908559-57913911	1.49384	0.516519	-1.53213	down	5e-05	0.000461534	-
ENSG00000162409	PRKAA2	1:56645321-56715335	5.95479	3.37933	-0.817313	down	5e-05	0.000461534	protein kinase AMP-activated catalytic subunit alpha 2 [Source:HGNC Symbol;Acc:HGNC:9377]
ENSG00000119048	UBE2B	5:134371178-134391992	62.1204	53.3949	-0.218366	down	0.0831	0.230923	ubiquitin conjugating enzyme E2 B [Source:HGNC Symbol;Acc:HGNC:12473]
ENSG00000139505	MTMR6	13:25246200-25288009	12.1193	13.3772	0.14247	up	0.09715	0.257518	myotubularin related protein 6 [Source:HGNC Symbol;Acc:HGNC:7453]
ENSG00000265458	RP13-20L14.6	17:82454272-82490537	1.25598	1.83345	0.545745	up	0.78355	0.907963	-
ENSG00000010295	IFFO1	12:6538374-6556083	8.34088	10.3845	0.316162	up	0.0003	0.00230744	intermediate filament family orphan 1 [Source:HGNC Symbol;Acc:HGNC:24970]
ENSG00000167526	RPL13	16:89560656-89566828	802.522	759.995	-0.0785506	down	0.3883	0.636805	ribosomal protein L13 [Source:HGNC Symbol;Acc:HGNC:10303]
ENSG00000280129	RP11-298I3.3	14:22982697-23010166	0.508606	0.477951	-0.0896869	down	0.8203	0.923729	-
ENSG00000132792	CTNNBL1	20:37693954-37872129	22.1943	24.8931	0.165556	up	0.04075	0.13627	catenin beta like 1 [Source:HGNC Symbol;Acc:HGNC:15879]
ENSG00000240476	LINC00973	3:98902423-99018562	8.59145	7.22005	-0.250893	down	0.02555	0.0963818	-
ENSG00000053371	AKR7A2	1:19303964-19312146	48.3066	51.9542	0.105018	up	0.1995	0.421585	aldo-keto reductase family 7 member A2 [Source:HGNC Symbol;Acc:HGNC:389]
ENSG00000008283	CYB561	17:63432303-63446378	11.7465	15.4197	0.392548	up	0.0016	0.00991936	cytochrome b561 [Source:HGNC Symbol;Acc:HGNC:2571]
ENSG00000062194	GPBP1	5:57173947-57264679	57.3357	54.1596	-0.0822153	down	0.44095	0.687439	GC-rich promoter binding protein 1 [Source:HGNC Symbol;Acc:HGNC:29520]
ENSG00000100030	MAPK1	22:21754499-21867680	23.6737	24.6026	0.0555269	up	0.68155	0.850957	mitogen-activated protein kinase 1 [Source:HGNC Symbol;Acc:HGNC:6871]
ENSG00000106244	PDAP1	7:99325897-99466331	52.2818	76.7493	0.553846	up	0.00985	0.045016	PDGFA associated protein 1 [Source:HGNC Symbol;Acc:HGNC:14634]
ENSG00000174405	LIG4	13:108207438-108218368	10.7627	11.7782	0.130089	up	0.0721	0.207932	DNA ligase 4 [Source:HGNC Symbol;Acc:HGNC:6601]
ENSG00000101104	PABPC1L	20:44910061-44960486	60.5195	48.4176	-0.321867	down	0.0139	0.0591067	poly(A) binding protein cytoplasmic 1 like [Source:HGNC Symbol;Acc:HGNC:15797]
ENSG00000203761	MSTO2P	1:155745828-155859400	0.996358	1.10234	0.145835	up	0.8151	0.922427	misato family member 2, pseudogene [Source:HGNC Symbol;Acc:HGNC:26329]
ENSG00000107669	ATE1	10:121740420-121951965	16.4748	16.3447	-0.0114313	down	0.9454	0.97613	arginyltransferase 1 [Source:HGNC Symbol;Acc:HGNC:782]
ENSG00000138686	BBS7	4:121824439-121870497	9.33327	9.73075	0.0601674	up	0.70055	0.862172	Bardet-Biedl syndrome 7 [Source:HGNC Symbol;Acc:HGNC:18758]
ENSG00000254986	DPP3	11:66435074-66546238	21.4485	24.7565	0.206933	up	0.21625	0.445692	dipeptidyl peptidase 3 [Source:HGNC Symbol;Acc:HGNC:3008]
ENSG00000143970	ASXL2	2:25733752-25878516	6.70827	7.66659	0.192645	up	0.02975	0.108198	additional sex combs like 2, transcriptional regulator [Source:HGNC Symbol;Acc:HGNC:23805]
ENSG00000066427	ATXN3	14:91965990-92106621	10.8688	8.59509	-0.338614	down	0.19445	0.414343	ataxin 3 [Source:HGNC Symbol;Acc:HGNC:7106]
ENSG00000165509	MAGEC3	X:141838315-141897832	0.577587	0.23173	-1.31759	down	0.01015	0.0460863	MAGE family member C3 [Source:HGNC Symbol;Acc:HGNC:23798]
ENSG00000078237	TIGAR	12:4307762-4354593	4.92767	5.14162	0.0613158	up	0.57125	0.78465	TP53 induced glycolysis regulatory phosphatase [Source:HGNC Symbol;Acc:HGNC:1185]
ENSG00000165475	CRYL1	13:20403666-20525857	6.53793	8.42982	0.366669	up	5e-05	0.000461534	crystallin lambda 1 [Source:HGNC Symbol;Acc:HGNC:18246]
ENSG00000141504	SAT2	17:7561874-7633383	76.9292	75.8503	-0.0203765	down	0.9601	0.982349	spermidine/spermine N1-acetyltransferase family member 2 [Source:HGNC Symbol;Acc:HGNC:23160]
ENSG00000162521	RBBP4	1:32651141-32703596	133.146	140.742	0.0800469	up	0.48105	0.721622	RB binding protein 4, chromatin remodeling factor [Source:HGNC Symbol;Acc:HGNC:9887]
ENSG00000059758	CDK17	12:96278260-96400560	13.1769	12.1012	-0.122862	down	0.1707	0.381131	cyclin dependent kinase 17 [Source:HGNC Symbol;Acc:HGNC:8750]
ENSG00000055147	FAM114A2	5:153990127-154445850	10.8182	10.995	0.0233811	up	0.9386	0.974133	family with sequence similarity 114 member A2 [Source:HGNC Symbol;Acc:HGNC:1333]
ENSG00000105829	BET1	7:93962761-94011113	34.0906	39.5236	0.213341	up	0.00525	0.0269336	Bet1 golgi vesicular membrane trafficking protein [Source:HGNC Symbol;Acc:HGNC:14562]
ENSG00000165406	2021-03-08	10:45454584-45594906	14.5974	13.4282	-0.120441	down	0.46335	0.706559	membrane associated ring-CH-type finger 8 [Source:HGNC Symbol;Acc:HGNC:23356]
ENSG00000119408	NEK6	9:124257605-124353307	18.4402	21.6884	0.234067	up	0.02585	0.097133	NIMA related kinase 6 [Source:HGNC Symbol;Acc:HGNC:7749]
ENSG00000023330	ALAS1	3:52198085-52214327	22.1209	30.9505	0.484552	up	5e-05	0.000461534	5'-aminolevulinate synthase 1 [Source:HGNC Symbol;Acc:HGNC:396]
ENSG00000168884	TNIP2	4:2741647-2756376	21.8517	25.4723	0.221186	up	0.00745	0.0361268	TNFAIP3 interacting protein 2 [Source:HGNC Symbol;Acc:HGNC:19118]
ENSG00000279759	CTC-425O23.5	19:40319535-40390187	1.99294	1.61387	-0.304372	down	0.35735	0.607385	-
ENSG00000037749	MFAP3	5:153990127-154445850	26.558	26.7874	0.0124055	up	0.96695	0.985379	microfibrillar associated protein 3 [Source:HGNC Symbol;Acc:HGNC:7034]
ENSG00000134490	TMEM241	18:23134563-23437961	1.61657	1.47343	-0.13376	down	0.70865	0.866947	transmembrane protein 241 [Source:HGNC Symbol;Acc:HGNC:31723]
ENSG00000129255	MPDU1	17:7561874-7633383	81.6096	84.3339	0.0473745	up	0.89005	0.953939	mannose-P-dolichol utilization defect 1 [Source:HGNC Symbol;Acc:HGNC:7207]
ENSG00000181350	LRRC75A	17:16438821-16492153	4.5261	4.90767	0.116771	up	0.77595	0.904977	leucine rich repeat containing 75A [Source:HGNC Symbol;Acc:HGNC:32403]
ENSG00000225470	JPX	X:73944323-74293574	23.9567	33.4847	0.483074	up	0.10035	0.263417	-
ENSG00000198453	ZNF568	19:36916328-36998700	2.93186	3.18852	0.121073	up	0.42815	0.675828	zinc finger protein 568 [Source:HGNC Symbol;Acc:HGNC:25392]
ENSG00000173065	FAM222B	17:28755977-28861067	6.60658	6.53716	-0.0152403	down	0.94025	0.974573	family with sequence similarity 222 member B [Source:HGNC Symbol;Acc:HGNC:25563]
ENSG00000119760	SUPT7L	2:27582968-27694976	35.0591	32.0833	-0.127967	down	0.32435	0.573965	SPT7-like STAGA complex gamma subunit [Source:HGNC Symbol;Acc:HGNC:30632]
ENSG00000162959	MEMO1	2:31865059-32039812	36.5653	36.8439	0.0109505	up	0.9393	0.97432	mediator of cell motility 1 [Source:HGNC Symbol;Acc:HGNC:14014]
ENSG00000226904	RP11-561O23.8	9:68228650-68229312	0.230415	2.66737	3.53311	up	0.1615	0.367188	-
ENSG00000141314	RHBDL3	17:32266175-32381886	0.455257	0.779868	0.77655	up	0.54035	0.765061	rhomboid like 3 [Source:HGNC Symbol;Acc:HGNC:16502]
ENSG00000110002	VWA5A	11:124115361-124147721	1.65492	2.03661	0.299411	up	0.04565	0.148216	von Willebrand factor A domain containing 5A [Source:HGNC Symbol;Acc:HGNC:6658]
ENSG00000160193	WDR4	21:42843093-42879568	5.33509	7.24576	0.441626	up	0.0018	0.0109478	WD repeat domain 4 [Source:HGNC Symbol;Acc:HGNC:12756]
ENSG00000272667	RP11-395A13.2	2:127886555-127887185	8.94766	7.23537	-0.306443	down	0.07235	0.208497	-
ENSG00000167863	ATP5H	17:75032574-75065889	181.588	212.72	0.228285	up	0.0554	0.170972	ATP synthase, H+ transporting, mitochondrial Fo complex subunit D [Source:HGNC Symbol;Acc:HGNC:845]
ENSG00000154001	PPP2R5E	14:63371356-63543374	16.0804	18.8482	0.229129	up	0.02035	0.0805737	protein phosphatase 2 regulatory subunit B'epsilon [Source:HGNC Symbol;Acc:HGNC:9313]
ENSG00000119471	HSDL2	9:112379936-112669397	15.8705	16.8361	0.0852137	up	0.4843	0.723679	hydroxysteroid dehydrogenase like 2 [Source:HGNC Symbol;Acc:HGNC:18572]
ENSG00000149311	ATM	11:108157214-108467531	15.1579	23.3175	0.621339	up	0.0005	0.00361643	ATM serine/threonine kinase [Source:HGNC Symbol;Acc:HGNC:795]
ENSG00000273729	RP11-7F17.8	14:77024542-77031572	0.578805	0.640564	0.146266	up	0.8294	0.928075	-
ENSG00000203666	EFCAB2	1:244969349-245127164	23.8845	25.2834	0.0821122	up	0.5191	0.749719	EF-hand calcium binding domain 2 [Source:HGNC Symbol;Acc:HGNC:28166]
ENSG00000277925	Telomerase-vert	3:169764519-169765060	22.1721	9.05789	-1.2915	down	5e-05	0.000461534	-
ENSG00000119772	DNMT3A	2:25227854-25342590	7.58814	7.56564	-0.00428452	down	0.9795	0.989297	DNA methyltransferase 3 alpha [Source:HGNC Symbol;Acc:HGNC:2978]
ENSG00000151461	UPF2	10:11920021-12043170	7.97878	9.15769	0.198816	up	0.02055	0.0810946	UPF2 regulator of nonsense transcripts homolog (yeast) [Source:HGNC Symbol;Acc:HGNC:17854]
ENSG00000011638	TMEM159	16:20933110-21180616	2.2223	2.96883	0.417843	up	0.0653	0.193315	transmembrane protein 159 [Source:HGNC Symbol;Acc:HGNC:30136]
ENSG00000268471	MIR4453	4:152536263-152539263	1.34523	1.08756	-0.306749	down	0.3511	0.602378	-
ENSG00000246859	STARD4-AS1	5:111496032-112017309	3.70038	2.17831	-0.764465	down	0.1091	0.279527	-
ENSG00000102312	PORCN	X:48508961-48520814	6.32394	6.54572	0.0497273	up	0.7047	0.864448	porcupine homolog (Drosophila) [Source:HGNC Symbol;Acc:HGNC:17652]
ENSG00000270885	RASL10B	17:35574794-35868891	0.589947	0.468557	-0.332361	down	0.8589	0.941192	RAS like family 10 member B [Source:HGNC Symbol;Acc:HGNC:30295]
ENSG00000124356	STAMBP	2:73828915-73873659	42.7523	44.5382	0.0590424	up	0.725	0.877818	STAM binding protein [Source:HGNC Symbol;Acc:HGNC:16950]
ENSG00000143476	DTL	1:212035552-212107400	17.4713	16.7362	-0.062012	down	0.59225	0.796871	denticleless E3 ubiquitin protein ligase homolog [Source:HGNC Symbol;Acc:HGNC:30288]
ENSG00000174938	SEZ6L2	16:29871158-29899547	11.3996	7.95395	-0.51924	down	5e-05	0.000461534	seizure related 6 homolog like 2 [Source:HGNC Symbol;Acc:HGNC:30844]
ENSG00000231160	KLF3-AS1	4:38612700-38701042	1.83185	1.29184	-0.503878	down	0.1947	0.414703	-
ENSG00000239335	LLPH-AS1	12:66116554-66170072	0.585108	0.539247	-0.117758	down	0.90835	0.961882	-
ENSG00000178104	PDE4DIP	1:148808180-149048286	30.9435	31.153	0.00973507	up	0.9395	0.97432	phosphodiesterase 4D interacting protein [Source:HGNC Symbol;Acc:HGNC:15580]
ENSG00000141562	NARF	17:82454272-82490537	70.875	51.3002	-0.466315	down	5e-05	0.000461534	nuclear prelamin A recognition factor [Source:HGNC Symbol;Acc:HGNC:29916]
ENSG00000237149	ZNF503-AS2	10:75269818-75411842	6.13611	5.10552	-0.265266	down	0.54275	0.765925	-
ENSG00000261840	RP11-146F11.1	16:30697706-30776307	0.779564	1.48399	0.928744	up	0.6234	0.816945	-
ENSG00000166979	EVA1C	21:32412005-32515397	4.30296	4.20457	-0.0333725	down	0.80245	0.917301	eva-1 homolog C [Source:HGNC Symbol;Acc:HGNC:13239]
ENSG00000185345	PARK2	6:161347419-163324530	2.26429	0.772808	-1.55088	down	0.00515	0.0265088	parkin RBR E3 ubiquitin protein ligase [Source:HGNC Symbol;Acc:HGNC:8607]
ENSG00000020922	MRE11	11:94415577-94499583	11.0395	12.8893	0.223497	up	0.14455	0.341764	MRE11 homolog, double strand break repair nuclease [Source:HGNC Symbol;Acc:HGNC:7230]
ENSG00000241547	ACTG1P20	1:27322144-27336400	0.927669	0.79731	-0.21847	down	0.8746	0.948946	actin gamma 1 pseudogene 20 [Source:HGNC Symbol;Acc:HGNC:51500]
ENSG00000169118	CSNK1G1	15:64165516-64387687	7.13908	7.41717	0.0551315	up	0.7747	0.904265	casein kinase 1 gamma 1 [Source:HGNC Symbol;Acc:HGNC:2454]
ENSG00000271430	RP3-368A4.5	X:73944323-74293574	27.5492	18.4624	-0.577423	down	5e-05	0.000461534	-
ENSG00000104946	TBC1D17	19:49818278-49888749	24.1036	16.9553	-0.507511	down	0.09315	0.250361	TBC1 domain family member 17 [Source:HGNC Symbol;Acc:HGNC:25699]
ENSG00000168591	TMUB2	17:44186969-44191731	30.614	27.5481	-0.152236	down	0.07785	0.220187	transmembrane and ubiquitin like domain containing 2 [Source:HGNC Symbol;Acc:HGNC:28459]
ENSG00000165912	PACSIN3	11:47177524-47186443	16.1008	12.2853	-0.390198	down	0.0001	0.000869413	protein kinase C and casein kinase substrate in neurons 3 [Source:HGNC Symbol;Acc:HGNC:8572]
ENSG00000226824	RP4-756H11.3	7:66628880-66844826	0.437339	1.0223	1.22499	up	0.4585	0.701803	-
ENSG00000110400	NECTIN1	11:119608422-119729084	2.99191	4.72154	0.658188	up	0.0015	0.00936725	nectin cell adhesion molecule 1 [Source:HGNC Symbol;Acc:HGNC:9706]
ENSG00000188033	ZNF490	19:12379188-12640098	1.11805	0.976006	-0.196023	down	0.64665	0.831155	zinc finger protein 490 [Source:HGNC Symbol;Acc:HGNC:23705]
ENSG00000145916	RMND5B	5:178130995-178153967	15.5171	16.8915	0.122435	up	0.47435	0.716249	required for meiotic nuclear division 5 homolog B [Source:HGNC Symbol;Acc:HGNC:26181]
ENSG00000100307	CBX7	22:39120166-39152674	4.12793	4.76866	0.208165	up	0.16975	0.379781	chromobox 7 [Source:HGNC Symbol;Acc:HGNC:1557]
ENSG00000273271	AP000254.8	21:31659621-31668931	1.47229	1.39778	-0.0749172	down	0.85205	0.937943	-
ENSG00000124209	RAB22A	20:58309695-58367507	15.6121	15.312	-0.0280039	down	0.75855	0.89632	RAB22A, member RAS oncogene family [Source:HGNC Symbol;Acc:HGNC:9764]
ENSG00000240344	PPIL3	2:200870906-200889303	38.3175	33.9511	-0.174545	down	0.26215	0.501451	peptidylprolyl isomerase like 3 [Source:HGNC Symbol;Acc:HGNC:9262]
ENSG00000159713	TPPP3	16:67389808-67393535	1.04621	0.638093	-0.713333	down	0.04185	0.139043	tubulin polymerization promoting protein family member 3 [Source:HGNC Symbol;Acc:HGNC:24162]
ENSG00000174109	C16orf91	16:1419743-1420800	9.92898	9.63174	-0.0438493	down	0.68445	0.852623	chromosome 16 open reading frame 91 [Source:HGNC Symbol;Acc:HGNC:27558]
ENSG00000179041	RRS1	8:66429027-66518524	7.82444	12.3119	0.653996	up	5e-05	0.000461534	ribosome biogenesis regulator homolog [Source:HGNC Symbol;Acc:HGNC:17083]
ENSG00000280744	LINC01173	2:234682667-234717764	9.40583	29.8414	1.66569	up	5e-05	0.000461534	-
ENSG00000085514	PILRA	7:100307701-100400099	1.39839	0.819017	-0.771805	down	0.45535	0.698926	paired immunoglobin like type 2 receptor alpha [Source:HGNC Symbol;Acc:HGNC:20396]
ENSG00000146574	CCZ1B	7:6754108-6826770	26.7995	37.1177	0.469902	up	5e-05	0.000461534	CCZ1 homolog B, vacuolar protein trafficking and biogenesis associated [Source:HGNC Symbol;Acc:HGNC:21717]
ENSG00000164032	H2AFZ	4:99948085-100215505	283.742	332.388	0.228288	up	0.0051	0.0262954	H2A histone family member Z [Source:HGNC Symbol;Acc:HGNC:4741]
ENSG00000131067	GGT7	20:34844719-34927962	17.6914	17.3344	-0.029414	down	0.8358	0.930269	gamma-glutamyltransferase 7 [Source:HGNC Symbol;Acc:HGNC:4259]
ENSG00000225889	AC074289.1	2:64092651-64252859	1.52311	1.30799	-0.219669	down	0.5247	0.754272	-
ENSG00000148429	USP6NL	10:11453945-11612227	5.86015	6.12909	0.0647339	up	0.47925	0.720329	USP6 N-terminal like [Source:HGNC Symbol;Acc:HGNC:16858]
ENSG00000215252	GOLGA8B	15:34525206-34588503	111.317	66.6577	-0.739836	down	0.0002	0.00161151	golgin A8 family member B [Source:HGNC Symbol;Acc:HGNC:31973]
ENSG00000120738	EGR1	5:138465489-138469315	248.944	170.283	-0.547882	down	5e-05	0.000461534	early growth response 1 [Source:HGNC Symbol;Acc:HGNC:3238]
ENSG00000215493	XXbac-B562F10.11	22:20424814-20495883	0.553593	0.672002	0.279642	up	0.6076	0.807582	-
ENSG00000114439	BBX	3:107522935-107811324	26.6567	27.8962	0.0655708	up	0.6807	0.850309	BBX, HMG-box containing [Source:HGNC Symbol;Acc:HGNC:14422]
ENSG00000143889	HNRNPLL	2:38561977-38603586	25.6918	25.7362	0.00249154	up	0.98	0.989297	heterogeneous nuclear ribonucleoprotein L like [Source:HGNC Symbol;Acc:HGNC:25127]
ENSG00000113312	TTC1	5:160009112-160119423	51.72	51.7194	-1.93e-05	down	1	1	tetratricopeptide repeat domain 1 [Source:HGNC Symbol;Acc:HGNC:12391]
ENSG00000206120	EGFEM1P	3:168249521-168830599	0.835249	0.403516	-1.04958	down	0.0396	0.133642	EGF like and EMI domain containing 1, pseudogene [Source:HGNC Symbol;Acc:HGNC:25149]
ENSG00000073969	NSF	17:46590668-46757464	20.321	21.7649	0.0990295	up	0.28105	0.522737	N-ethylmaleimide sensitive factor, vesicle fusing ATPase [Source:HGNC Symbol;Acc:HGNC:8016]
ENSG00000206053	HN1L	16:1612324-1702280	29.7196	31.049	0.0631313	up	0.56455	0.781437	hematological and neurological expressed 1 like [Source:HGNC Symbol;Acc:HGNC:14137]
ENSG00000131979	GCH1	14:54842007-54902852	4.12776	4.78041	0.211775	up	0.02395	0.0915113	GTP cyclohydrolase 1 [Source:HGNC Symbol;Acc:HGNC:4193]
ENSG00000267561	RP5-1052I5.2	1:86914647-87169204	0.437605	0.669464	0.613379	up	0.52175	0.752066	-
ENSG00000157349	DDX19B	16:70289662-70373383	17.8804	17.2382	-0.0527639	down	0.8528	0.93822	DEAD-box helicase 19B [Source:HGNC Symbol;Acc:HGNC:2742]
ENSG00000123473	STIL	1:47250138-47314147	16.67	20.0152	0.263841	up	0.0073	0.0355224	SCL/TAL1 interrupting locus [Source:HGNC Symbol;Acc:HGNC:10879]
ENSG00000105939	ZC3HAV1	7:139043519-139109719	16.1532	18.7269	0.213296	up	0.04815	0.154509	zinc finger CCCH-type containing, antiviral 1 [Source:HGNC Symbol;Acc:HGNC:23721]
ENSG00000242616	GNG10	9:111631351-111670246	55.6417	61.4412	0.14304	up	0.15065	0.350803	G protein subunit gamma 10 [Source:HGNC Symbol;Acc:HGNC:4402]
ENSG00000168061	SAC3D1	11:65040900-65058549	15.7206	20.7533	0.400688	up	5e-05	0.000461534	SAC3 domain containing 1 [Source:HGNC Symbol;Acc:HGNC:30179]
ENSG00000115687	PASK	2:241106098-241183652	10.7877	7.46469	-0.531234	down	0.0179	0.0726851	PAS domain containing serine/threonine kinase [Source:HGNC Symbol;Acc:HGNC:17270]
ENSG00000143633	C1orf131	1:231223762-231241187	13.8114	12.0331	-0.198854	down	0.0443	0.145086	chromosome 1 open reading frame 131 [Source:HGNC Symbol;Acc:HGNC:25332]
ENSG00000138756	BMP2K	4:78776341-78939438	11.2793	13.2101	0.227966	up	0.44515	0.69112	BMP2 inducible kinase [Source:HGNC Symbol;Acc:HGNC:18041]
ENSG00000146966	DENND2A	7:140518419-140924764	9.06362	8.02117	-0.176274	down	0.38805	0.636734	DENN domain containing 2A [Source:HGNC Symbol;Acc:HGNC:22212]
ENSG00000125885	MCM8	20:5950651-6005821	10.9483	15.1491	0.468522	up	5e-05	0.000461534	minichromosome maintenance 8 homologous recombination repair factor [Source:HGNC Symbol;Acc:HGNC:16147]
ENSG00000230724	LINC01001	11:127203-207428	2.50217	1.68179	-0.57318	down	0.267	0.50614	-
ENSG00000164091	WDR82	3:52254420-52299067	49.8654	49.922	0.00163822	up	0.98415	0.991357	WD repeat domain 82 [Source:HGNC Symbol;Acc:HGNC:28826]
ENSG00000148300	REXO4	9:133376366-133459402	10.7364	11.5316	0.10308	up	0.2067	0.431493	REX4 homolog, 3'-5' exonuclease [Source:HGNC Symbol;Acc:HGNC:12820]
ENSG00000069869	NEDD4	15:55826921-55993746	22.6645	26.8546	0.244736	up	0.0047	0.0245701	neural precursor cell expressed, developmentally down-regulated 4, E3 ubiquitin protein ligase [Source:HGNC Symbol;Acc:HGNC:7727]
ENSG00000168214	RBPJ	4:26163454-26435131	55.2419	38.8545	-0.507683	down	0.0004	0.00298711	recombination signal binding protein for immunoglobulin kappa J region [Source:HGNC Symbol;Acc:HGNC:5724]
ENSG00000122884	P4HA1	10:73007216-73096974	132.323	59.0845	-1.16321	down	5e-05	0.000461534	prolyl 4-hydroxylase subunit alpha 1 [Source:HGNC Symbol;Acc:HGNC:8546]
ENSG00000182749	PAQR7	1:25859612-25871253	3.33053	2.16205	-0.623349	down	5e-05	0.000461534	progestin and adipoQ receptor family member 7 [Source:HGNC Symbol;Acc:HGNC:23146]
ENSG00000117262	GPR89A	1:145607989-145670648	8.23716	8.34993	0.0196173	up	0.93905	0.974209	G protein-coupled receptor 89A [Source:HGNC Symbol;Acc:HGNC:31984]
ENSG00000230530	LIMD1-AS1	3:45555393-45745424	2.50131	1.62734	-0.620169	down	0.3881	0.636749	-
ENSG00000103227	LMF1	16:853633-981596	3.43662	4.05165	0.237523	up	0.2705	0.510014	lipase maturation factor 1 [Source:HGNC Symbol;Acc:HGNC:14154]
ENSG00000071082	RPL31	2:100820151-101270316	270.966	244.099	-0.150649	down	0.46	0.70347	ribosomal protein L31 [Source:HGNC Symbol;Acc:HGNC:10334]
ENSG00000259985	RP11-549B18.1	18:31622246-31686823	0.481865	0.573629	0.251488	up	0.65225	0.833762	-
ENSG00000247240	UBL7-AS1	15:74461264-74516959	1.90029	1.62536	-0.225458	down	0.3412	0.591885	-
ENSG00000132963	POMP	13:28659103-28678925	56.2768	68.1948	0.27712	up	0.00145	0.00909556	proteasome maturation protein [Source:HGNC Symbol;Acc:HGNC:20330]
ENSG00000112130	RNF8	6:37353971-37394738	15.4755	15.2912	-0.017289	down	0.85125	0.937677	ring finger protein 8 [Source:HGNC Symbol;Acc:HGNC:10071]
ENSG00000230305	AC004980.9	7:76524514-76541459	0	0.972442	inf	up	0.1508	0.350993	-
ENSG00000279375	CH17-140K24.6	5:141100241-141249365	2.29455	1.85468	-0.307038	down	0.88095	0.951601	-
ENSG00000105662	CRTC1	19:18683676-18782333	6.84886	5.94004	-0.20539	down	0.018	0.0730142	CREB regulated transcription coactivator 1 [Source:HGNC Symbol;Acc:HGNC:16062]
ENSG00000085872	CHERP	19:16479056-16660442	13.3461	12.9167	-0.0471778	down	0.82935	0.928075	calcium homeostasis endoplasmic reticulum protein [Source:HGNC Symbol;Acc:HGNC:16930]
ENSG00000145348	TBCK	4:106041598-106349226	13.6316	13.4007	-0.0246438	down	0.8746	0.948946	TBC1 domain containing kinase [Source:HGNC Symbol;Acc:HGNC:28261]
ENSG00000196510	ANAPC7	12:110372899-110450422	25.0907	27.7765	0.146711	up	0.50495	0.739192	anaphase promoting complex subunit 7 [Source:HGNC Symbol;Acc:HGNC:17380]
ENSG00000178878	APOLD1	12:12725916-12829981	6.94372	5.65926	-0.295095	down	0.38685	0.635442	apolipoprotein L domain containing 1 [Source:HGNC Symbol;Acc:HGNC:25268]
ENSG00000151151	IPMK	10:58191516-58267934	6.28376	5.68051	-0.145607	down	0.04855	0.155404	inositol polyphosphate multikinase [Source:HGNC Symbol;Acc:HGNC:20739]
ENSG00000118564	FBXL5	4:15604538-15738313	56.2064	52.3821	-0.10166	down	0.29875	0.542689	F-box and leucine rich repeat protein 5 [Source:HGNC Symbol;Acc:HGNC:13602]
ENSG00000154174	TOMM70	3:100363430-100456319	19.0844	21.2656	0.15613	up	0.10845	0.278139	translocase of outer mitochondrial membrane 70 [Source:HGNC Symbol;Acc:HGNC:11985]
ENSG00000104356	POP1	8:98117296-98159834	4.96685	6.23162	0.327274	up	0.09455	0.252845	POP1 homolog, ribonuclease P/MRP subunit [Source:HGNC Symbol;Acc:HGNC:30129]
ENSG00000198792	TMEM184B	22:38219290-38273034	18.6763	22.8897	0.293491	up	0.02	0.0794533	transmembrane protein 184B [Source:HGNC Symbol;Acc:HGNC:1310]
ENSG00000075240	GRAMD4	22:46576011-46679790	5.30368	5.32358	0.00540298	up	0.98135	0.99022	GRAM domain containing 4 [Source:HGNC Symbol;Acc:HGNC:29113]
ENSG00000110719	TCIRG1	11:68039015-68121444	116.098	98.5508	-0.236408	down	0.0382	0.130115	T-cell immune regulator 1, ATPase H+ transporting V0 subunit a3 [Source:HGNC Symbol;Acc:HGNC:11647]
ENSG00000141252	VPS53	17:503170-721717	5.85398	5.79008	-0.015834	down	0.92435	0.968349	VPS53, GARP complex subunit [Source:HGNC Symbol;Acc:HGNC:25608]
ENSG00000196378	ZNF34	8:144773113-144787345	2.21267	2.07381	-0.0935	down	0.54565	0.767697	zinc finger protein 34 [Source:HGNC Symbol;Acc:HGNC:13098]
ENSG00000131591	C1orf159	1:1081817-1116361	9.41446	8.70046	-0.113787	down	0.3138	0.561291	chromosome 1 open reading frame 159 [Source:HGNC Symbol;Acc:HGNC:26062]
ENSG00000161542	PRPSAP1	17:76309485-76387860	40.4632	41.5063	0.036721	up	0.79735	0.914384	phosphoribosyl pyrophosphate synthetase associated protein 1 [Source:HGNC Symbol;Acc:HGNC:9466]
ENSG00000085998	POMGNT1	1:46188681-46221261	43.3053	44.9272	0.0530459	up	0.5615	0.779602	protein O-linked mannose N-acetylglucosaminyltransferase 1 (beta 1,2-) [Source:HGNC Symbol;Acc:HGNC:19139]
ENSG00000037637	FBXO42	1:16246838-16352454	12.8207	10.0692	-0.348521	down	0.011	0.0492204	F-box protein 42 [Source:HGNC Symbol;Acc:HGNC:29249]
ENSG00000123130	ACOT9	X:23702252-23766475	16.358	17.2009	0.0724895	up	0.6301	0.82105	acyl-CoA thioesterase 9 [Source:HGNC Symbol;Acc:HGNC:17152]
ENSG00000162923	WDR26	1:224385142-224740549	54.5825	51.169	-0.0931671	down	0.4206	0.66919	WD repeat domain 26 [Source:HGNC Symbol;Acc:HGNC:21208]
ENSG00000147099	HDAC8	X:72329515-72573103	27.8358	29.0528	0.0617332	up	0.57875	0.788277	histone deacetylase 8 [Source:HGNC Symbol;Acc:HGNC:13315]
ENSG00000262621	LA16c-306E5.2	16:3365098-3577400	1.22953	1.52724	0.312823	up	0.51885	0.749639	-
ENSG00000100219	XBP1	22:28794554-28800597	27.2206	26.7536	-0.0249678	down	0.7357	0.88362	X-box binding protein 1 [Source:HGNC Symbol;Acc:HGNC:12801]
ENSG00000197763	TXNRD3	3:126571778-126655155	1.48986	1.90631	0.355609	up	0.0177	0.0719869	thioredoxin reductase 3 [Source:HGNC Symbol;Acc:HGNC:20667]
ENSG00000136504	KAT7	17:49700942-49836454	17.3113	18.3651	0.0852566	up	0.5842	0.79227	lysine acetyltransferase 7 [Source:HGNC Symbol;Acc:HGNC:17016]
ENSG00000164346	NSA2	5:74627405-74867854	80.1661	83.8765	0.0652734	up	0.79185	0.912014	NSA2, ribosome biogenesis homolog [Source:HGNC Symbol;Acc:HGNC:30728]
ENSG00000241990	PRR34-AS1	22:46049477-46113928	5.08763	6.40227	0.33159	up	0.49485	0.73227	-
ENSG00000163818	LZTFL1	3:45823315-45916042	11.3567	9.26938	-0.293002	down	0.00435	0.0230613	leucine zipper transcription factor like 1 [Source:HGNC Symbol;Acc:HGNC:6741]
ENSG00000278058	RP11-70D24.2	16:79605801-79606605	0.730227	0.196228	-1.89581	down	0.1288	0.31407	-
ENSG00000139190	VAMP1	12:6439000-6470987	6.59206	5.28058	-0.320034	down	0.0059	0.0297141	vesicle associated membrane protein 1 [Source:HGNC Symbol;Acc:HGNC:12642]
ENSG00000111911	HINT3	6:125956780-125980244	27.0692	26.6281	-0.0237046	down	0.7825	0.907497	histidine triad nucleotide binding protein 3 [Source:HGNC Symbol;Acc:HGNC:18468]
ENSG00000232593	KANTR	X:53093709-53167014	0.92928	1.0378	0.159338	up	0.6831	0.852133	-
ENSG00000168014	C2CD3	11:74012713-74324705	6.82363	8.23747	0.271661	up	0.1492	0.348692	C2 calcium dependent domain containing 3 [Source:HGNC Symbol;Acc:HGNC:24564]
ENSG00000254463	RP11-484D2.3	11:43311962-43494933	0.789734	0.593181	-0.412895	down	0.84115	0.932352	-
ENSG00000276302	RP5-874C20.8	6:28267009-28302549	0.449613	0.05472	-3.03854	down	0.44425	0.690279	-
ENSG00000236618	PITPNA-AS1	17:1516930-1562816	15.8162	14.574	-0.118011	down	0.7899	0.911619	-
ENSG00000272921	RP11-500M8.7	12:4562203-4851927	4.00728	4.80148	0.260856	up	0.65255	0.833794	-
ENSG00000165650	PDZD8	10:117239599-117375467	12.5067	13.518	0.112182	up	0.4447	0.690769	PDZ domain containing 8 [Source:HGNC Symbol;Acc:HGNC:26974]
ENSG00000095564	BTAF1	10:91923768-92030325	29.8646	24.9818	-0.25756	down	0.00885	0.0413036	B-TFIID TATA-box binding protein associated factor 1 [Source:HGNC Symbol;Acc:HGNC:17307]
ENSG00000134996	OSTF1	9:75088542-75147265	20.5755	25.0847	0.285883	up	0.0002	0.00161151	osteoclast stimulating factor 1 [Source:HGNC Symbol;Acc:HGNC:8510]
ENSG00000092529	CAPN3	15:42208412-42412318	0.687062	0.408036	-0.751745	down	0.17345	0.385039	calpain 3 [Source:HGNC Symbol;Acc:HGNC:1480]
ENSG00000169105	CHST14	15:40470997-40474571	33.9469	40.883	0.268219	up	0.00555	0.0282096	carbohydrate sulfotransferase 14 [Source:HGNC Symbol;Acc:HGNC:24464]
ENSG00000132141	CCT6B	17:34927858-35121522	1.01802	1.36176	0.41971	up	0.60305	0.80438	chaperonin containing TCP1 subunit 6B [Source:HGNC Symbol;Acc:HGNC:1621]
ENSG00000120705	ETF1	5:138506094-138543300	70.8855	80.8232	0.189279	up	0.03915	0.13253	eukaryotic translation termination factor 1 [Source:HGNC Symbol;Acc:HGNC:3477]
ENSG00000119707	RBM25	14:73057924-73123898	48.1206	48.4003	0.00836073	up	0.94355	0.975286	RNA binding motif protein 25 [Source:HGNC Symbol;Acc:HGNC:23244]
ENSG00000167088	SNRPD1	18:21612266-21633524	26.1282	31.7576	0.281494	up	0.05085	0.160663	small nuclear ribonucleoprotein D1 polypeptide [Source:HGNC Symbol;Acc:HGNC:11158]
ENSG00000009830	POMT2	14:77274955-77331597	6.60272	5.97493	-0.14414	down	0.5082	0.741624	protein O-mannosyltransferase 2 [Source:HGNC Symbol;Acc:HGNC:19743]
ENSG00000088451	TGDS	13:94574050-94596257	7.80339	9.28583	0.25093	up	0.0236	0.0905107	TDP-glucose 4,6-dehydratase [Source:HGNC Symbol;Acc:HGNC:20324]
ENSG00000158636	EMSY	11:76444922-76553025	12.1078	13.0301	0.105916	up	0.59475	0.799051	EMSY, BRCA2 interacting transcriptional repressor [Source:HGNC Symbol;Acc:HGNC:18071]
ENSG00000163596	ICA1L	2:202773149-202871985	5.9855	6.98735	0.223272	up	0.2517	0.488497	islet cell autoantigen 1 like [Source:HGNC Symbol;Acc:HGNC:14442]
ENSG00000095066	HOOK2	19:12763002-12874951	22.4725	18.8742	-0.25175	down	0.4754	0.717132	hook microtubule tethering protein 2 [Source:HGNC Symbol;Acc:HGNC:19885]
ENSG00000232284	GNG12-AS1	1:67701465-68233120	0.439323	0.546277	0.314351	up	0.83045	0.928306	-
ENSG00000100207	TCF20	22:42160012-42343616	7.30557	7.72637	0.0807952	up	0.61555	0.81205	transcription factor 20 [Source:HGNC Symbol;Acc:HGNC:11631]
ENSG00000005801	ZNF195	11:3336720-3379222	9.16781	10.0631	0.134433	up	0.29635	0.54024	zinc finger protein 195 [Source:HGNC Symbol;Acc:HGNC:12986]
ENSG00000146067	FAM193B	5:177519787-177554541	33.3708	26.4542	-0.335092	down	0.02585	0.097133	family with sequence similarity 193 member B [Source:HGNC Symbol;Acc:HGNC:25524]
ENSG00000165806	CASP7	10:113679161-113730907	19.2708	17.9016	-0.106326	down	0.24845	0.484816	caspase 7 [Source:HGNC Symbol;Acc:HGNC:1508]
ENSG00000197410	DCHS2	4:154142121-154491716	1.09288	0.895102	-0.288012	down	0.22595	0.457543	dachsous cadherin-related 2 [Source:HGNC Symbol;Acc:HGNC:23111]
ENSG00000174136	RGMB	5:98768649-98798643	17.6993	21.1711	0.258403	up	0.0073	0.0355224	repulsive guidance molecule family member b [Source:HGNC Symbol;Acc:HGNC:26896]
ENSG00000140105	WARS	14:100333787-100530303	28.3836	28.0427	-0.0174336	down	0.90595	0.961495	tryptophanyl-tRNA synthetase [Source:HGNC Symbol;Acc:HGNC:12729]
ENSG00000089159	PXN	12:120201290-120265771	50.119	66.0261	0.39768	up	0.0092	0.0425376	paxillin [Source:HGNC Symbol;Acc:HGNC:9718]
ENSG00000225806	RP1-309F20.3	20:58818918-58911192	1.69757	1.21434	-0.483299	down	0.7023	0.863292	-
ENSG00000214717	ZBED1	X:2219515-2502805	15.5607	7.00291	-1.15188	down	5e-05	0.000461534	zinc finger BED-type containing 1 [Source:HGNC Symbol;Acc:HGNC:447]
ENSG00000005471	ABCB4	7:87401696-87480435	1.59498	0.00407253	-8.6134	down	0.21495	0.443606	ATP binding cassette subfamily B member 4 [Source:HGNC Symbol;Acc:HGNC:45]
ENSG00000197312	DDI2	1:15617499-15669044	6.23791	6.79133	0.122632	up	0.2726	0.512468	DNA damage inducible 1 homolog 2 [Source:HGNC Symbol;Acc:HGNC:24578]
ENSG00000179111	HES7	17:8120589-8124092	2.5144	1.18771	-1.08203	down	0.005	0.0258577	hes family bHLH transcription factor 7 [Source:HGNC Symbol;Acc:HGNC:15977]
ENSG00000100284	TOM1	22:35298837-35347994	9.52769	9.98307	0.0673584	up	0.5153	0.747103	target of myb1 membrane trafficking protein [Source:HGNC Symbol;Acc:HGNC:11982]
ENSG00000239887	C1orf226	1:162069773-162386818	1.91497	1.3996	-0.452305	down	0.07865	0.221839	chromosome 1 open reading frame 226 [Source:HGNC Symbol;Acc:HGNC:34351]
ENSG00000250237	CTC-498J12.1	5:69038517-69043821	0.60435	0.741266	0.294606	up	0.6895	0.855062	-
ENSG00000100632	ERH	14:69380122-69462388	78.2908	99.825	0.350558	up	0.0034	0.018654	enhancer of rudimentary homolog (Drosophila) [Source:HGNC Symbol;Acc:HGNC:3447]
ENSG00000197111	PCBP2	12:53441604-53500063	227.315	221.734	-0.0358669	down	0.7154	0.870703	poly(rC) binding protein 2 [Source:HGNC Symbol;Acc:HGNC:8648]
ENSG00000180089	TMEM86B	19:55226638-55258995	4.52544	3.74406	-0.273455	down	0.5421	0.765569	transmembrane protein 86B [Source:HGNC Symbol;Acc:HGNC:28448]
ENSG00000259431	THTPA	14:23511759-23578800	10.0008	9.67784	-0.0473645	down	0.9132	0.963257	thiamine triphosphatase [Source:HGNC Symbol;Acc:HGNC:18987]
ENSG00000259863	SH3RF3-AS1	2:109127326-109128930	0.332837	0.716011	1.10517	up	0.01145	0.0507768	-
ENSG00000232434	C9orf172	9:136844414-136860799	2.83057	2.35243	-0.266942	down	0.1007	0.264155	chromosome 9 open reading frame 172 [Source:HGNC Symbol;Acc:HGNC:37284]
ENSG00000144827	ABHD10	3:111979009-111993363	17.5118	15.5255	-0.173685	down	0.05235	0.163757	abhydrolase domain containing 10 [Source:HGNC Symbol;Acc:HGNC:25656]
ENSG00000100504	PYGL	14:50848121-50944736	49.4527	42.7329	-0.210704	down	0.0401	0.134887	phosphorylase, glycogen, liver [Source:HGNC Symbol;Acc:HGNC:9725]
ENSG00000124659	TBCC	6:42744480-42746096	18.9984	16.7412	-0.182476	down	0.02085	0.0820263	tubulin folding cofactor C [Source:HGNC Symbol;Acc:HGNC:11580]
ENSG00000279289	RP3-331H24.6	6:71221456-71420769	0.521232	0.43148	-0.272634	down	0.84315	0.933561	-
ENSG00000185163	DDX51	12:132136593-132144335	6.58547	5.95248	-0.145795	down	0.365	0.614355	DEAD-box helicase 51 [Source:HGNC Symbol;Acc:HGNC:20082]
ENSG00000244405	ETV5	3:186046307-186362237	13.7447	14.8088	0.107581	up	0.5078	0.741322	ETS variant 5 [Source:HGNC Symbol;Acc:HGNC:3494]
ENSG00000091140	DLD	7:107890969-108003255	53.4941	79.5341	0.572193	up	5e-05	0.000461534	dihydrolipoamide dehydrogenase [Source:HGNC Symbol;Acc:HGNC:2898]
ENSG00000261587	TMEM249	8:144352218-144361272	0.412486	0.560497	0.442361	up	0.6331	0.822736	transmembrane protein 249 [Source:HGNC Symbol;Acc:HGNC:44155]
ENSG00000205423	CNEP1R1	16:50024409-50037088	51.8402	58.0771	0.163899	up	0.0961	0.255835	CTD nuclear envelope phosphatase 1 regulatory subunit 1 [Source:HGNC Symbol;Acc:HGNC:26759]
ENSG00000280145	CH507-154B10.1	21:6630181-6670695	0.532937	0.362452	-0.556175	down	0.2681	0.507476	-
ENSG00000275055	CTC-471J1.11	19:52031378-52095765	1.64572	1.06176	-0.632267	down	0.45265	0.697103	-
ENSG00000127252	HRASLS	3:193241124-193378843	6.78983	4.81793	-0.494962	down	0.0017	0.0104219	HRAS like suppressor [Source:HGNC Symbol;Acc:HGNC:14922]
ENSG00000021300	PLEKHB1	11:73646177-73662819	49.8631	31.7034	-0.653335	down	5e-05	0.000461534	pleckstrin homology domain containing B1 [Source:HGNC Symbol;Acc:HGNC:19079]
ENSG00000108773	KAT2A	17:42113107-42155972	21.5807	17.7885	-0.278798	down	0.12005	0.299513	lysine acetyltransferase 2A [Source:HGNC Symbol;Acc:HGNC:4201]
ENSG00000064115	TM7SF3	12:26971585-27014434	45.0246	54.8819	0.285619	up	0.12625	0.309567	transmembrane 7 superfamily member 3 [Source:HGNC Symbol;Acc:HGNC:23049]
ENSG00000053254	FOXN3	14:89124870-89954777	24.1656	32.7417	0.438176	up	0.00285	0.0161186	forkhead box N3 [Source:HGNC Symbol;Acc:HGNC:1928]
ENSG00000215126	CBWD7	9:40992248-41218410	4.34314	3.06881	-0.501059	down	0.1674	0.376656	COBW domain containing 7 [Source:HGNC Symbol;Acc:HGNC:31977]
ENSG00000109381	ELF2	4:139015788-139177218	15.8113	13.4525	-0.233081	down	0.03405	0.119547	E74 like ETS transcription factor 2 [Source:HGNC Symbol;Acc:HGNC:3317]
ENSG00000258790	RP11-561B11.2	14:35044906-35317493	1.74081	1.17236	-0.570351	down	0.29935	0.543293	-
ENSG00000162714	ZNF496	1:247297411-247331846	15.2945	14.5825	-0.0687752	down	0.613	0.810769	zinc finger protein 496 [Source:HGNC Symbol;Acc:HGNC:23713]
ENSG00000235387	LINC00961	9:35909482-35937153	2.59419	0.623656	-2.05646	down	5e-05	0.000461534	long intergenic non-protein coding RNA 961 [Source:HGNC Symbol;Acc:HGNC:27244]
ENSG00000002330	BAD	11:64269829-64289500	56.0296	60.5555	0.112068	up	0.4339	0.681761	BCL2 associated agonist of cell death [Source:HGNC Symbol;Acc:HGNC:936]
ENSG00000157625	TAB3	X:30827441-30975084	7.63358	8.3086	0.122245	up	0.3675	0.617147	TGF-beta activated kinase 1/MAP3K7 binding protein 3 [Source:HGNC Symbol;Acc:HGNC:30681]
ENSG00000250012	RP11-124N2.1	3:126006354-126101561	0.390796	1.92157	2.29779	up	0.40895	0.657856	-
ENSG00000121940	CLCC1	1:108815897-108963484	23.7415	25.7356	0.116352	up	0.3938	0.64261	chloride channel CLIC like 1 [Source:HGNC Symbol;Acc:HGNC:29675]
ENSG00000112079	STK38	6:36493891-36547470	22.497	24.3998	0.117135	up	0.15935	0.364398	serine/threonine kinase 38 [Source:HGNC Symbol;Acc:HGNC:17847]
ENSG00000258900	HNRNPCP1	14:58395915-58551289	0.561542	1.3545	1.27029	up	0.3407	0.59155	heterogeneous nuclear ribonucleoprotein C pseudogene 1 [Source:HGNC Symbol;Acc:HGNC:20017]
ENSG00000178295	GEN1	2:17663811-17800242	20.2525	23.4828	0.213502	up	0.1899	0.407976	GEN1, Holliday junction 5' flap endonuclease [Source:HGNC Symbol;Acc:HGNC:26881]
ENSG00000168958	MFF	2:227164564-227357836	83.4469	85.9586	0.0427825	up	0.69145	0.85624	mitochondrial fission factor [Source:HGNC Symbol;Acc:HGNC:24858]
ENSG00000170264	FAM161A	2:61824853-61854143	7.04278	6.12321	-0.201856	down	0.22575	0.457198	family with sequence similarity 161 member A [Source:HGNC Symbol;Acc:HGNC:25808]
ENSG00000164466	SFXN1	5:175477061-175529742	40.0039	41.4165	0.0500657	up	0.6561	0.835494	sideroflexin 1 [Source:HGNC Symbol;Acc:HGNC:16085]
ENSG00000174744	BRMS1	11:66330241-66345125	23.7095	23.6304	-0.00482639	down	0.953	0.978599	breast cancer metastasis suppressor 1 [Source:HGNC Symbol;Acc:HGNC:17262]
ENSG00000184752	NDUFA12	12:94897054-95003770	64.9376	72.4814	0.158555	up	0.0486	0.1555	NADH:ubiquinone oxidoreductase subunit A12 [Source:HGNC Symbol;Acc:HGNC:23987]
ENSG00000231887	PRH1	12:10824959-11176016	0.435	1.56369	1.84587	up	0.1657	0.373759	proline rich protein HaeIII subfamily 1 [Source:HGNC Symbol;Acc:HGNC:9366]
ENSG00000128595	CALU	7:128739291-128771807	289.046	419.905	0.538762	up	5e-05	0.000461534	calumenin [Source:HGNC Symbol;Acc:HGNC:1458]
ENSG00000260267	RP11-452L6.5	16:31456710-31467166	1.54624	1.48887	-0.0545491	down	0.78005	0.906806	-
ENSG00000184708	EIF4ENIF1	22:31399522-31662432	7.33573	8.37667	0.191436	up	0.44895	0.694082	eukaryotic translation initiation factor 4E nuclear import factor 1 [Source:HGNC Symbol;Acc:HGNC:16687]
ENSG00000183049	CAMK1D	10:12349481-12835545	2.30319	0.901438	-1.35333	down	5e-05	0.000461534	calcium/calmodulin dependent protein kinase ID [Source:HGNC Symbol;Acc:HGNC:19341]
ENSG00000168118	RAB4A	1:229258280-229305894	59.107	48.5539	-0.283741	down	0.03655	0.126197	RAB4A, member RAS oncogene family [Source:HGNC Symbol;Acc:HGNC:9781]
ENSG00000162461	SLC25A34	1:15684331-15749896	0.715265	0.51403	-0.476625	down	0.4676	0.710508	solute carrier family 25 member 34 [Source:HGNC Symbol;Acc:HGNC:27653]
ENSG00000270497	RP1-290F12.3	X:53049090-53080615	1.12917	1.32125	0.226645	up	0.76735	0.900983	-
ENSG00000185404	SP140L	2:230327183-230403732	7.07113	8.82879	0.320275	up	0.00145	0.00909556	SP140 nuclear body protein like [Source:HGNC Symbol;Acc:HGNC:25105]
ENSG00000258701	LINC00638	14:104821200-104823718	0.41869	0.592347	0.500558	up	0.0566	0.17384	-
ENSG00000185009	AP3M1	10:73995192-74151063	31.9075	37.5944	0.236623	up	0.2297	0.46222	adaptor related protein complex 3 mu 1 subunit [Source:HGNC Symbol;Acc:HGNC:569]
ENSG00000135972	MRPS9	2:104936240-105102944	18.9275	21.7452	0.200207	up	0.00795	0.038072	mitochondrial ribosomal protein S9 [Source:HGNC Symbol;Acc:HGNC:14501]
ENSG00000128652	HOXD3	2:176121610-176173102	6.72149	5.904	-0.187089	down	0.57125	0.78465	homeobox D3 [Source:HGNC Symbol;Acc:HGNC:5137]
ENSG00000160606	TLCD1	17:28719392-28743455	9.17173	7.07428	-0.374612	down	0.646	0.83088	TLC domain containing 1 [Source:HGNC Symbol;Acc:HGNC:25177]
ENSG00000198612	COPS8	2:237059433-237100466	100.995	102.598	0.0227254	up	0.81005	0.920462	COP9 signalosome subunit 8 [Source:HGNC Symbol;Acc:HGNC:24335]
ENSG00000222009	BTBD19	1:44808481-44815585	15.2989	9.57476	-0.676121	down	5e-05	0.000461534	BTB domain containing 19 [Source:HGNC Symbol;Acc:HGNC:27145]
ENSG00000139651	ZNF740	12:53157662-53207307	5.21845	4.61672	-0.176753	down	0.4902	0.728257	zinc finger protein 740 [Source:HGNC Symbol;Acc:HGNC:27465]
ENSG00000122420	PTGFR	1:78229598-78539749	0.767936	0.723412	-0.0861691	down	0.58975	0.795516	prostaglandin F receptor [Source:HGNC Symbol;Acc:HGNC:9600]
ENSG00000063180	CA11	19:48637941-48682245	13.8553	7.71794	-0.84415	down	5e-05	0.000461534	carbonic anhydrase 11 [Source:HGNC Symbol;Acc:HGNC:1370]
ENSG00000173276	ZBTB21	21:41986830-42024924	4.66026	4.4991	-0.0507756	down	0.57265	0.784955	zinc finger and BTB domain containing 21 [Source:HGNC Symbol;Acc:HGNC:13083]
ENSG00000266820	RP13-104F24.1	17:64749662-64837154	0.601967	0.779825	0.373464	up	0.8349	0.930108	-
ENSG00000142632	ARHGEF19	1:16197853-16212609	28.4503	1.75118	-4.02205	down	5e-05	0.000461534	Rho guanine nucleotide exchange factor 19 [Source:HGNC Symbol;Acc:HGNC:26604]
ENSG00000040531	CTNS	17:3636467-3661542	10.0086	11.5864	0.21118	up	0.11295	0.286673	cystinosin, lysosomal cystine transporter [Source:HGNC Symbol;Acc:HGNC:2518]
ENSG00000273213	RP5-998N21.10	1:143874792-143934776	1.73249	5.68827	1.71515	up	5e-05	0.000461534	-
ENSG00000266992	DHX40P1	17:59893045-60018975	0.508191	0.303115	-0.745506	down	0.706	0.865148	DEAH-box helicase 40 pseudogene 1 [Source:HGNC Symbol;Acc:HGNC:20687]
ENSG00000265401	RP11-138I1.4	17:16380797-16382745	5.33627	9.68689	0.860201	up	0.7459	0.890456	-
ENSG00000106785	TRIM14	9:98056738-98119212	6.286	6.15057	-0.031421	down	0.819	0.923244	tripartite motif containing 14 [Source:HGNC Symbol;Acc:HGNC:16283]
ENSG00000182179	UBA7	3:49805206-49813946	3.73143	2.63291	-0.503068	down	0.04615	0.149493	ubiquitin like modifier activating enzyme 7 [Source:HGNC Symbol;Acc:HGNC:12471]
ENSG00000075292	ZNF638	2:71276560-71435069	59.8079	56.8219	-0.0738899	down	0.6744	0.846075	zinc finger protein 638 [Source:HGNC Symbol;Acc:HGNC:17894]
ENSG00000126709	IFI6	1:27666060-27703063	224.114	60.9733	-1.87798	down	5e-05	0.000461534	interferon alpha inducible protein 6 [Source:HGNC Symbol;Acc:HGNC:4054]
ENSG00000241170	RP11-147I3.1	11:74748867-74949200	1.28022	1.02131	-0.325963	down	0.78535	0.908945	-
ENSG00000156973	PDE6D	2:231732424-231809254	22.6162	27.7375	0.29448	up	0.0847	0.234103	phosphodiesterase 6D [Source:HGNC Symbol;Acc:HGNC:8788]
ENSG00000136114	THSD1	13:52377166-52406494	0.626633	1.08353	0.790043	up	5e-05	0.000461534	thrombospondin type 1 domain containing 1 [Source:HGNC Symbol;Acc:HGNC:17754]
ENSG00000113272	THG1L	5:157731196-157741448	6.02143	5.96422	-0.0137723	down	0.8991	0.958318	tRNA-histidine guanylyltransferase 1 like [Source:HGNC Symbol;Acc:HGNC:26053]
ENSG00000242950	ERVW-1	7:92447452-92528531	0.458248	0.334562	-0.453853	down	0.6874	0.853832	endogenous retrovirus group W member 1 [Source:HGNC Symbol;Acc:HGNC:13525]
ENSG00000183889	AC138969.4	16:16310340-16350590	10.4524	7.98911	-0.387729	down	0.00595	0.0299268	-
ENSG00000099991	CABIN1	22:24011191-24178628	11.7332	10.2972	-0.188344	down	0.34095	0.591784	calcineurin binding protein 1 [Source:HGNC Symbol;Acc:HGNC:24187]
ENSG00000172939	OXSR1	3:38165088-38255488	26.1436	22.6158	-0.20913	down	0.03345	0.118006	oxidative stress responsive 1 [Source:HGNC Symbol;Acc:HGNC:8508]
ENSG00000151726	ACSL1	4:184755594-184826818	2.60285	2.79546	0.102991	up	0.3537	0.604437	acyl-CoA synthetase long-chain family member 1 [Source:HGNC Symbol;Acc:HGNC:3569]
ENSG00000163013	FBXO41	2:73254681-73284431	3.7674	3.5046	-0.104318	down	0.47575	0.717444	F-box protein 41 [Source:HGNC Symbol;Acc:HGNC:29409]
ENSG00000131370	SH3BP5	3:15254183-15341368	21.2452	10.4984	-1.01696	down	5e-05	0.000461534	SH3 domain binding protein 5 [Source:HGNC Symbol;Acc:HGNC:10827]
ENSG00000172831	CES2	16:66934443-66975148	25.9654	24.8108	-0.0656254	down	0.55955	0.778578	carboxylesterase 2 [Source:HGNC Symbol;Acc:HGNC:1864]
ENSG00000187742	SECISBP2	9:89318505-89359662	15.2176	15.3681	0.0141944	up	0.88705	0.95339	SECIS binding protein 2 [Source:HGNC Symbol;Acc:HGNC:30972]
ENSG00000117411	B4GALT2	1:43978942-43991170	25.1236	32.1415	0.355393	up	5e-05	0.000461534	beta-1,4-galactosyltransferase 2 [Source:HGNC Symbol;Acc:HGNC:925]
ENSG00000160691	SHC1	1:154957025-154974395	123.693	140.887	0.187775	up	0.05125	0.161464	SHC adaptor protein 1 [Source:HGNC Symbol;Acc:HGNC:10840]
ENSG00000104765	BNIP3L	8:26379258-26658178	132.851	53.2247	-1.31964	down	5e-05	0.000461534	BCL2 interacting protein 3 like [Source:HGNC Symbol;Acc:HGNC:1085]
ENSG00000172738	TMEM217	6:37212179-37332970	2.23428	1.96682	-0.183944	down	0.6459	0.83088	transmembrane protein 217 [Source:HGNC Symbol;Acc:HGNC:21238]
ENSG00000185596	WASH3P	15:101961602-101976543	9.87545	7.659	-0.366691	down	0.0275	0.101843	WAS protein family homolog 3 pseudogene [Source:HGNC Symbol;Acc:HGNC:24362]
ENSG00000108679	LGALS3BP	17:78971237-78980109	281.59	222.511	-0.339716	down	5e-05	0.000461534	galectin 3 binding protein [Source:HGNC Symbol;Acc:HGNC:6564]
ENSG00000222047	C10orf55	10:73909176-73922777	1.57256	1.33117	-0.240415	down	0.7878	0.91015	chromosome 10 open reading frame 55 [Source:HGNC Symbol;Acc:HGNC:31008]
ENSG00000258297	RP11-658F2.8	11:66616581-66677921	15.5385	10.977	-0.501369	down	0.1468	0.344967	-
ENSG00000179532	DNHD1	11:6497259-6593758	1.63161	1.30007	-0.327709	down	0.2295	0.461999	dynein heavy chain domain 1 [Source:HGNC Symbol;Acc:HGNC:26532]
ENSG00000269982	RP11-1020A11.2	3:9958716-10011209	1.5021	0.913387	-0.717679	down	0.15955	0.364747	-
ENSG00000204580	DDR1	6:30876420-30900156	84.0609	69.334	-0.277872	down	0.0102	0.0462861	discoidin domain receptor tyrosine kinase 1 [Source:HGNC Symbol;Acc:HGNC:2730]
ENSG00000107371	EXOSC3	9:37510891-38069211	17.3518	23.9862	0.467119	up	0.1726	0.38376	exosome component 3 [Source:HGNC Symbol;Acc:HGNC:17944]
ENSG00000186666	BCDIN3D	12:49791145-49843129	2.05843	1.94129	-0.0845284	down	0.7415	0.887533	BCDIN3 domain containing RNA methyltransferase [Source:HGNC Symbol;Acc:HGNC:27050]
ENSG00000266028	SRGAP2	1:206186178-206464443	11.4762	14.135	0.30062	up	0.02875	0.105483	SLIT-ROBO Rho GTPase activating protein 2 [Source:HGNC Symbol;Acc:HGNC:19751]
ENSG00000259305	ZHX1-C8orf76	8:123219956-123275541	1.02902	1.01837	-0.0150074	down	0.9871	0.992576	ZHX1-C8orf76 readthrough [Source:HGNC Symbol;Acc:HGNC:42975]
ENSG00000259212	CTD-3065B20.2	15:90529924-90717141	0.268044	0.839478	1.64702	up	0.3529	0.603702	-
ENSG00000225793	RP1-234P15.4	6:75285013-75493738	0.824493	0.334009	-1.30362	down	0.11945	0.298306	-
ENSG00000248866	USP46-AS1	4:52659405-52661668	2.42435	2.58932	0.0949721	up	0.5822	0.790741	-
ENSG00000165410	CFL2	14:34706768-34714823	36.6591	44.9171	0.293092	up	0.01895	0.076146	cofilin 2 [Source:HGNC Symbol;Acc:HGNC:1875]
ENSG00000237950	RP11-7O11.3	1:43944369-43946551	0.809315	0.952418	0.234893	up	0.6803	0.850253	-
ENSG00000138073	PREB	2:27123788-27134675	37.9602	40.5114	0.0938404	up	0.4032	0.651873	prolactin regulatory element binding [Source:HGNC Symbol;Acc:HGNC:9356]
ENSG00000100211	CBY1	22:38656635-38681820	13.3096	12.9593	-0.0384822	down	0.7195	0.872942	chibby family member 1, beta catenin antagonist [Source:HGNC Symbol;Acc:HGNC:1307]
ENSG00000236819	LINC01563	17:21075555-21090615	5.07376	6.60123	0.379682	up	0.01215	0.0530714	-
ENSG00000135899	SP110	2:230121369-230313215	14.3766	11.5219	-0.319341	down	0.04365	0.143415	SP110 nuclear body protein [Source:HGNC Symbol;Acc:HGNC:5401]
ENSG00000181458	TMEM45A	3:100492618-100577444	42.4337	14.7446	-1.52503	down	5e-05	0.000461534	transmembrane protein 45A [Source:HGNC Symbol;Acc:HGNC:25480]
ENSG00000072832	CRMP1	4:5711196-5893058	9.44127	4.87079	-0.954825	down	5e-05	0.000461534	collapsin response mediator protein 1 [Source:HGNC Symbol;Acc:HGNC:2365]
ENSG00000275437	RP5-908M14.10	20:62388631-62407285	0.454467	0.408795	-0.1528	down	0.6638	0.840903	-
ENSG00000138071	ACTR2	2:65227752-65271253	168.582	182.383	0.113521	up	0.15985	0.365216	ARP2 actin related protein 2 homolog [Source:HGNC Symbol;Acc:HGNC:169]
ENSG00000197785	ATAD3A	1:1512150-1534687	15.7338	21.725	0.465493	up	0.0002	0.00161151	ATPase family, AAA domain containing 3A [Source:HGNC Symbol;Acc:HGNC:25567]
ENSG00000274177	LLNLR-284B4.1	19:999795-1021179	1.70597	1.66396	-0.035968	down	0.95565	0.979753	-
ENSG00000129158	SERGEF	11:17788047-18042426	17.3422	13.4946	-0.36191	down	0.0035	0.0191209	secretion regulating guanine nucleotide exchange factor [Source:HGNC Symbol;Acc:HGNC:17499]
ENSG00000044446	PHKA2	X:18890295-18984598	8.26448	6.53752	-0.33818	down	0.017	0.0695808	phosphorylase kinase regulatory subunit alpha 2 [Source:HGNC Symbol;Acc:HGNC:8926]
ENSG00000148362	C9orf142	9:136992417-136993984	24.0739	32.4339	0.430037	up	5e-05	0.000461534	chromosome 9 open reading frame 142 [Source:HGNC Symbol;Acc:HGNC:27849]
ENSG00000205765	C5orf51	5:41904187-41921636	21.9141	21.7216	-0.012729	down	0.87445	0.948917	chromosome 5 open reading frame 51 [Source:HGNC Symbol;Acc:HGNC:27750]
ENSG00000179314	WSCD1	17:5772233-6124427	25.4638	21.6035	-0.23718	down	0.0588	0.17892	WSC domain containing 1 [Source:HGNC Symbol;Acc:HGNC:29060]
ENSG00000223959	AFG3L1P	16:89972585-90002161	7.91192	9.38529	0.246375	up	0.13395	0.323403	AFG3 like matrix AAA peptidase subunit 1, pseudogene [Source:HGNC Symbol;Acc:HGNC:314]
ENSG00000100605	ITPK1	14:92936913-93116320	18.126	29.8224	0.718335	up	5e-05	0.000461534	inositol-tetrakisphosphate 1-kinase [Source:HGNC Symbol;Acc:HGNC:6177]
ENSG00000171132	PRKCE	2:45651344-46187990	3.44649	4.83408	0.488112	up	0.00575	0.0290822	protein kinase C epsilon [Source:HGNC Symbol;Acc:HGNC:9401]
ENSG00000135976	ANKRD36	2:97113495-97264521	5.10675	4.11963	-0.30989	down	0.04035	0.135373	ankyrin repeat domain 36 [Source:HGNC Symbol;Acc:HGNC:24079]
ENSG00000119574	ZBTB45	19:58513529-58538911	8.81959	7.71775	-0.19253	down	0.05295	0.165098	zinc finger and BTB domain containing 45 [Source:HGNC Symbol;Acc:HGNC:23715]
ENSG00000185065	AC000068.5	22:19330697-19479215	0.42405	0.546307	0.365478	up	0.73525	0.883286	-
ENSG00000164307	ERAP1	5:95885097-96808100	6.57216	9.44852	0.523722	up	0.0665	0.196227	endoplasmic reticulum aminopeptidase 1 [Source:HGNC Symbol;Acc:HGNC:18173]
ENSG00000123505	AMD1	6:110874769-110895713	49.3123	58.8872	0.256006	up	0.0025	0.014382	adenosylmethionine decarboxylase 1 [Source:HGNC Symbol;Acc:HGNC:457]
ENSG00000227279	AC015933.2	18:27950965-28177446	0	0.596264	inf	up	0.17545	0.387914	-
ENSG00000235272	FAM103A2P	6:166409363-166957191	2.022	1.6603	-0.284346	down	0.74655	0.890592	family with sequence similarity 103 member A2, pseudogene [Source:HGNC Symbol;Acc:HGNC:21234]
ENSG00000181026	AEN	15:88621295-88632282	7.1954	13.06	0.860008	up	5e-05	0.000461534	apoptosis enhancing nuclease [Source:HGNC Symbol;Acc:HGNC:25722]
ENSG00000168101	NUDT16L1	16:4693693-4695859	17.7199	18.2398	0.0417165	up	0.65895	0.837813	nudix hydrolase 16 like 1 [Source:HGNC Symbol;Acc:HGNC:28154]
ENSG00000172534	HCFC1	X:153947552-153971807	18.3025	23.2516	0.345287	up	0.00085	0.00575609	host cell factor C1 [Source:HGNC Symbol;Acc:HGNC:4839]
ENSG00000111364	DDX55	12:123602076-123662606	15.8116	18.3642	0.21591	up	0.23025	0.462783	DEAD-box helicase 55 [Source:HGNC Symbol;Acc:HGNC:20085]
ENSG00000166347	CYB5A	18:74250846-74292016	10.9501	12.4027	0.179702	up	0.2638	0.502796	cytochrome b5 type A [Source:HGNC Symbol;Acc:HGNC:2570]
ENSG00000236778	INTS6-AS1	13:51335772-51552364	1.3496	0.857173	-0.654876	down	0.183	0.39815	-
ENSG00000108826	MRPL27	17:50367856-50373214	46.7036	50.2025	0.104225	up	0.20365	0.42721	mitochondrial ribosomal protein L27 [Source:HGNC Symbol;Acc:HGNC:14483]
ENSG00000177051	FBXO46	19:45710628-45730904	5.70648	4.5674	-0.321228	down	0.01565	0.0650577	F-box protein 46 [Source:HGNC Symbol;Acc:HGNC:25069]
ENSG00000166822	TMEM170A	16:75293697-75465497	7.83966	8.92729	0.187431	up	0.34475	0.595295	transmembrane protein 170A [Source:HGNC Symbol;Acc:HGNC:29577]
ENSG00000007541	PIGQ	16:566994-584136	28.9187	26.0991	-0.148	down	0.11825	0.296077	phosphatidylinositol glycan anchor biosynthesis class Q [Source:HGNC Symbol;Acc:HGNC:14135]
ENSG00000184635	ZNF93	19:19900912-19963464	6.19526	7.63298	0.301082	up	0.10275	0.2678	zinc finger protein 93 [Source:HGNC Symbol;Acc:HGNC:13169]
ENSG00000250251	PKD1P6	16:14974590-15154564	12.9079	12.6982	-0.0236348	down	0.9626	0.983395	polycystin 1, transient receptor potential channel interacting pseudogene 6 [Source:HGNC Symbol;Acc:HGNC:30070]
ENSG00000176463	SLCO3A1	15:91853694-92331037	13.2638	15.7829	0.250867	up	0.0946	0.252934	solute carrier organic anion transporter family member 3A1 [Source:HGNC Symbol;Acc:HGNC:10952]
ENSG00000125637	PSD4	2:113157324-113209396	18.166	7.29875	-1.31552	down	5e-05	0.000461534	pleckstrin and Sec7 domain containing 4 [Source:HGNC Symbol;Acc:HGNC:19096]
ENSG00000172828	CES3	16:66934443-66975148	2.7835	1.05691	-1.39704	down	0.00315	0.0175068	carboxylesterase 3 [Source:HGNC Symbol;Acc:HGNC:1865]
ENSG00000164011	ZNF691	1:42846572-42852477	4.53366	3.72026	-0.285271	down	0.00615	0.0307221	zinc finger protein 691 [Source:HGNC Symbol;Acc:HGNC:28028]
ENSG00000173805	HAP1	17:41717741-41734644	0.706546	1.23605	0.806886	up	0.0357	0.124068	huntingtin associated protein 1 [Source:HGNC Symbol;Acc:HGNC:4812]
ENSG00000167508	MVD	16:88651934-88663161	10.6725	10.8961	0.0299161	up	0.7907	0.911791	mevalonate diphosphate decarboxylase [Source:HGNC Symbol;Acc:HGNC:7529]
ENSG00000121905	HPCA	1:32885993-32901438	1.38116	0.703794	-0.972651	down	0.1096	0.280481	hippocalcin [Source:HGNC Symbol;Acc:HGNC:5144]
ENSG00000196372	ASB13	10:5638866-5666595	4.93074	4.62312	-0.0929351	down	0.3395	0.590331	ankyrin repeat and SOCS box containing 13 [Source:HGNC Symbol;Acc:HGNC:19765]
ENSG00000197780	TAF13	1:109062485-109076002	47.7788	48.4778	0.0209526	up	0.7739	0.903978	TATA-box binding protein associated factor 13 [Source:HGNC Symbol;Acc:HGNC:11546]
ENSG00000177000	MTHFR	1:11761786-11848345	4.86384	4.0282	-0.271963	down	0.1612	0.366831	methylenetetrahydrofolate reductase [Source:HGNC Symbol;Acc:HGNC:7436]
ENSG00000263235	RP11-461A8.4	16:3611727-3717597	6.43843	5.93576	-0.117277	down	0.5389	0.764273	-
ENSG00000198034	RPS4X	X:72181352-72307187	472.52	443.029	-0.0929734	down	0.2822	0.52393	ribosomal protein S4, X-linked [Source:HGNC Symbol;Acc:HGNC:10424]
ENSG00000060491	OGFR	20:62796452-62814000	32.5935	27.2185	-0.259994	down	0.0423	0.140085	opioid growth factor receptor [Source:HGNC Symbol;Acc:HGNC:15768]
ENSG00000167703	SLC43A2	17:1569266-1628886	2.20891	2.47409	0.163566	up	0.35545	0.60596	solute carrier family 43 member 2 [Source:HGNC Symbol;Acc:HGNC:23087]
ENSG00000119403	PHF19	9:120855651-120894896	34.4138	45.1955	0.393193	up	0.00955	0.0439055	PHD finger protein 19 [Source:HGNC Symbol;Acc:HGNC:24566]
ENSG00000188706	ZDHHC9	X:129803287-129843909	20.9868	14.663	-0.517304	down	5e-05	0.000461534	zinc finger DHHC-type containing 9 [Source:HGNC Symbol;Acc:HGNC:18475]
ENSG00000006704	GTF2IRD1	7:74453789-74602604	11.0699	13.3052	0.26535	up	0.00825	0.0391316	GTF2I repeat domain containing 1 [Source:HGNC Symbol;Acc:HGNC:4661]
ENSG00000234912	SNHG20	17:77086715-77217101	3.78296	4.50847	0.253121	up	0.58955	0.795394	-
ENSG00000205544	TMEM256	17:7380533-7404137	38.4492	35.5564	-0.112844	down	0.58275	0.791209	transmembrane protein 256 [Source:HGNC Symbol;Acc:HGNC:28618]
ENSG00000274349	ZNF658	9:66856425-66932141	1.52673	1.44308	-0.0813025	down	0.69895	0.861213	zinc finger protein 658 [Source:HGNC Symbol;Acc:HGNC:25226]
ENSG00000178252	WDR6	3:48917787-49023495	115.329	82.774	-0.478507	down	0.0025	0.014382	WD repeat domain 6 [Source:HGNC Symbol;Acc:HGNC:12758]
ENSG00000103249	CLCN7	16:1444933-1475580	16.7994	26.8229	0.675054	up	5e-05	0.000461534	chloride voltage-gated channel 7 [Source:HGNC Symbol;Acc:HGNC:2025]
ENSG00000265491	RNF115	1:145719470-145824077	9.65955	9.76722	0.015993	up	0.87055	0.946886	ring finger protein 115 [Source:HGNC Symbol;Acc:HGNC:18154]
ENSG00000244242	IFITM10	11:1732409-1764573	6.66869	3.88465	-0.779619	down	0.58205	0.790741	interferon induced transmembrane protein 10 [Source:HGNC Symbol;Acc:HGNC:40022]
ENSG00000205426	KRT81	12:52232519-52309163	1.02429	3.01736	1.55866	up	5e-05	0.000461534	keratin 81 [Source:HGNC Symbol;Acc:HGNC:6458]
ENSG00000054267	ARID4B	1:235131182-235344532	19.5596	16.5204	-0.243628	down	0.16175	0.367594	AT-rich interaction domain 4B [Source:HGNC Symbol;Acc:HGNC:15550]
ENSG00000247828	TMEM161B-AS1	5:88189632-88498697	16.3419	15.0701	-0.116882	down	0.6846	0.852623	-
ENSG00000122966	CIT	12:119685789-119877291	9.3519	13.3171	0.509947	up	0.0825	0.229795	citron rho-interacting serine/threonine kinase [Source:HGNC Symbol;Acc:HGNC:1985]
ENSG00000164134	NAA15	4:139266162-139476609	11.92	15.1729	0.34811	up	0.00115	0.00745661	N(alpha)-acetyltransferase 15, NatA auxiliary subunit [Source:HGNC Symbol;Acc:HGNC:30782]
ENSG00000142794	NBPF3	1:21440127-21485005	3.13831	3.23175	0.0423307	up	0.7964	0.913985	neuroblastoma breakpoint family member 3 [Source:HGNC Symbol;Acc:HGNC:25076]
ENSG00000173653	RCE1	11:66744450-66846546	21.4257	18.8796	-0.182515	down	0.1211	0.301157	Ras converting CAAX endopeptidase 1 [Source:HGNC Symbol;Acc:HGNC:13721]
ENSG00000172915	NBEA	13:34942286-35673022	2.1158	2.03616	-0.0553531	down	0.63415	0.823541	neurobeachin [Source:HGNC Symbol;Acc:HGNC:7648]
ENSG00000175003	SLC22A1	6:160121788-160158718	0.603714	0.516189	-0.225966	down	0.60165	0.803417	solute carrier family 22 member 1 [Source:HGNC Symbol;Acc:HGNC:10963]
ENSG00000140350	ANP32A	15:68778534-69062743	109.863	102.25	-0.103613	down	0.32495	0.574696	acidic nuclear phosphoprotein 32 family member A [Source:HGNC Symbol;Acc:HGNC:13233]
ENSG00000112343	TRIM38	6:25962801-26001775	3.25975	3.52071	0.111104	up	0.1231	0.304118	tripartite motif containing 38 [Source:HGNC Symbol;Acc:HGNC:10059]
ENSG00000103194	USP10	16:84699977-84779922	23.8433	27.1999	0.190017	up	0.06485	0.192316	ubiquitin specific peptidase 10 [Source:HGNC Symbol;Acc:HGNC:12608]
ENSG00000089163	SIRT4	12:120302315-120313341	0.416984	0.585059	0.488588	up	0.4088	0.657763	sirtuin 4 [Source:HGNC Symbol;Acc:HGNC:14932]
ENSG00000139946	PELI2	14:56117315-56301526	20.0688	14.8548	-0.434025	down	0.002	0.0119612	pellino E3 ubiquitin protein ligase family member 2 [Source:HGNC Symbol;Acc:HGNC:8828]
ENSG00000116679	IVNS1ABP	1:185296387-185317329	60.7809	44.1212	-0.462146	down	5e-05	0.000461534	influenza virus NS1A binding protein [Source:HGNC Symbol;Acc:HGNC:16951]
ENSG00000164930	FZD6	8:103121031-103332866	53.1937	45.812	-0.21553	down	0.01195	0.0524058	frizzled class receptor 6 [Source:HGNC Symbol;Acc:HGNC:4044]
ENSG00000197713	RPE	2:210002564-210171383	49.9327	58.8611	0.237329	up	0.02155	0.0840505	ribulose-5-phosphate-3-epimerase [Source:HGNC Symbol;Acc:HGNC:10293]
ENSG00000163281	GNPDA2	4:44622064-44726595	19.5744	18.7279	-0.0637809	down	0.71475	0.87053	glucosamine-6-phosphate deaminase 2 [Source:HGNC Symbol;Acc:HGNC:21526]
ENSG00000196656	AC004057.1	4:112818108-113383740	29.958	29.1653	-0.038688	down	0.89225	0.954782	-
ENSG00000272604	RP11-251G23.5	7:105532084-105600875	1.15612	1.0552	-0.131782	down	0.7397	0.886195	-
ENSG00000149503	INCENP	11:62123972-62153163	33.0454	44.7625	0.437841	up	0.0093	0.0428841	inner centromere protein [Source:HGNC Symbol;Acc:HGNC:6058]
ENSG00000100934	SEC23A	14:39031918-39109646	40.4731	37.7959	-0.098732	down	0.36905	0.618603	Sec23 homolog A, coat complex II component [Source:HGNC Symbol;Acc:HGNC:10701]
ENSG00000115484	CCT4	2:61868088-62147247	82.9241	95.0612	0.197065	up	0.03465	0.121212	chaperonin containing TCP1 subunit 4 [Source:HGNC Symbol;Acc:HGNC:1617]
ENSG00000072042	RDH11	14:67619797-67695814	37.8224	38.8564	0.0389127	up	0.7548	0.894496	retinol dehydrogenase 11 (all-trans/9-cis/11-cis) [Source:HGNC Symbol;Acc:HGNC:17964]
ENSG00000272031	ANKRD34A	1:145911349-145978848	0.587622	0.584781	-0.00699222	down	0.9951	0.997366	ankyrin repeat domain 34A [Source:HGNC Symbol;Acc:HGNC:27639]
ENSG00000134759	ELP2	18:36129443-36187448	13.1031	13.2673	0.0179579	up	0.89495	0.956211	elongator acetyltransferase complex subunit 2 [Source:HGNC Symbol;Acc:HGNC:18248]
ENSG00000162458	FBLIM1	1:15756606-15786594	31.378	27.8299	-0.173115	down	0.2975	0.541339	filamin binding LIM protein 1 [Source:HGNC Symbol;Acc:HGNC:24686]
ENSG00000125871	MGME1	20:17941596-18059188	10.7325	13.3199	0.311588	up	0.12595	0.309126	mitochondrial genome maintenance exonuclease 1 [Source:HGNC Symbol;Acc:HGNC:16205]
ENSG00000162927	PUS10	2:60940221-61051990	4.43026	4.27017	-0.0530971	down	0.84885	0.936953	pseudouridylate synthase 10 [Source:HGNC Symbol;Acc:HGNC:26505]
ENSG00000128534	LSM8	7:118184031-118192824	46.0018	62.4736	0.441556	up	0.111	0.282983	LSM8 homolog, U6 small nuclear RNA associated [Source:HGNC Symbol;Acc:HGNC:20471]
ENSG00000156463	SH3RF2	5:145936578-146081791	1.5837	2.05392	0.375085	up	0.11385	0.288245	SH3 domain containing ring finger 2 [Source:HGNC Symbol;Acc:HGNC:26299]
ENSG00000182359	KBTBD3	11:106051097-106101975	3.4574	3.18435	-0.11869	down	0.7713	0.902983	kelch repeat and BTB domain containing 3 [Source:HGNC Symbol;Acc:HGNC:22934]
ENSG00000131023	LATS1	6:149658152-149718888	9.65918	9.53773	-0.0182548	down	0.8335	0.929355	large tumor suppressor kinase 1 [Source:HGNC Symbol;Acc:HGNC:6514]
ENSG00000111319	SCNN1A	12:6346842-6391571	3.21428	3.62257	0.172518	up	0.6359	0.824696	sodium channel epithelial 1 alpha subunit [Source:HGNC Symbol;Acc:HGNC:10599]
ENSG00000165525	NEMF	14:49767607-49853203	18.4247	20.4527	0.150651	up	0.3457	0.5964	nuclear export mediator factor [Source:HGNC Symbol;Acc:HGNC:10663]
ENSG00000115540	MOB4	2:197486580-197553699	39.9226	44.4006	0.153373	up	0.6156	0.81205	MOB family member 4, phocein [Source:HGNC Symbol;Acc:HGNC:17261]
ENSG00000159884	CCDC107	9:35658289-35681159	39.9645	12.0425	-1.73059	down	5e-05	0.000461534	coiled-coil domain containing 107 [Source:HGNC Symbol;Acc:HGNC:28465]
ENSG00000080822	CLDND1	3:98497603-98593723	79.5703	74.3942	-0.0970394	down	0.3483	0.598941	claudin domain containing 1 [Source:HGNC Symbol;Acc:HGNC:1322]
ENSG00000229647	AC007879.7	2:207239649-207625928	1.13921	0.643947	-0.823021	down	0.71815	0.87206	-
ENSG00000008256	CYTH3	7:6161775-6272644	12.5124	22.3053	0.834026	up	5e-05	0.000461534	cytohesin 3 [Source:HGNC Symbol;Acc:HGNC:9504]
ENSG00000104375	STK3	8:98401402-98942827	11.1108	12.4003	0.158417	up	0.1799	0.393852	serine/threonine kinase 3 [Source:HGNC Symbol;Acc:HGNC:11406]
ENSG00000186350	RXRA	9:134317097-134440585	7.92328	10.3984	0.392187	up	0.0001	0.000869413	retinoid X receptor alpha [Source:HGNC Symbol;Acc:HGNC:10477]
ENSG00000127328	RAB3IP	12:69738680-70354993	9.52122	10.914	0.196964	up	0.48125	0.721646	RAB3A interacting protein [Source:HGNC Symbol;Acc:HGNC:16508]
ENSG00000203778	FAM229B	6:112087598-112102790	15.1954	16.7386	0.139546	up	0.3993	0.648016	family with sequence similarity 229 member B [Source:HGNC Symbol;Acc:HGNC:33858]
ENSG00000064545	TMEM161A	19:19119168-19138513	16.7503	17.127	0.0320866	up	0.77245	0.903185	transmembrane protein 161A [Source:HGNC Symbol;Acc:HGNC:26020]
ENSG00000115556	PLCD4	2:218607764-218637184	5.84606	5.35377	-0.12691	down	0.29395	0.537646	phospholipase C delta 4 [Source:HGNC Symbol;Acc:HGNC:9062]
ENSG00000167925	GHDC	17:42188798-42194532	9.19147	9.19146	-2.29e-06	down	0.99995	1	GH3 domain containing [Source:HGNC Symbol;Acc:HGNC:24438]
ENSG00000111328	CDK2AP1	12:123152319-123272334	344.283	296.424	-0.215934	down	0.0398	0.13417	cyclin dependent kinase 2 associated protein 1 [Source:HGNC Symbol;Acc:HGNC:14002]
ENSG00000091651	ORC6	16:46689642-46698394	69.8682	89.329	0.354492	up	5e-05	0.000461534	origin recognition complex subunit 6 [Source:HGNC Symbol;Acc:HGNC:17151]
ENSG00000058335	RASGRF1	15:78959946-79090773	0.285513	0.964872	1.75678	up	0.0013	0.00827595	Ras protein specific guanine nucleotide releasing factor 1 [Source:HGNC Symbol;Acc:HGNC:9875]
ENSG00000114956	DGUOK	2:73926825-73981441	58.2114	62.8231	0.109992	up	0.15825	0.36269	deoxyguanosine kinase [Source:HGNC Symbol;Acc:HGNC:2858]
ENSG00000138668	HNRNPD	4:82352497-82384027	145.794	167.892	0.203602	up	0.02695	0.100312	heterogeneous nuclear ribonucleoprotein D [Source:HGNC Symbol;Acc:HGNC:5036]
ENSG00000216866	RPS2P55	X:40934981-40935864	0.705218	0.911515	0.370197	up	0.35825	0.608377	ribosomal protein S2 pseudogene 55 [Source:HGNC Symbol;Acc:HGNC:36140]
ENSG00000005810	MYCBP2	13:76990659-77327050	10.4555	13.03	0.317573	up	0.2211	0.45134	MYC binding protein 2, E3 ubiquitin protein ligase [Source:HGNC Symbol;Acc:HGNC:23386]
ENSG00000117748	RPA2	1:27891523-27914746	38.7982	41.5777	0.0998201	up	0.2438	0.478347	replication protein A2 [Source:HGNC Symbol;Acc:HGNC:10290]
ENSG00000166839	ANKDD1A	15:64841882-64958700	1.86029	1.74121	-0.0954339	down	0.6382	0.825862	ankyrin repeat and death domain containing 1A [Source:HGNC Symbol;Acc:HGNC:28002]
ENSG00000007350	TKTL1	X:154257537-154330350	0.454299	0.585691	0.366496	up	0.33925	0.590097	transketolase like 1 [Source:HGNC Symbol;Acc:HGNC:11835]
ENSG00000102554	KLF5	13:73054975-73077542	11.137	10.0127	-0.153538	down	0.0532	0.165542	Kruppel like factor 5 [Source:HGNC Symbol;Acc:HGNC:6349]
ENSG00000251405	CTB-109A12.1	5:157260121-157575775	0.491172	0.121069	-2.02039	down	0.1716	0.382309	-
ENSG00000279673	RP11-185E8.2	3:171460611-171462256	0.83946	0.673818	-0.317103	down	0.24325	0.477572	-
ENSG00000164647	STEAP1	7:89882352-90238137	0.74849	1.69921	1.18281	up	0.0053	0.0271178	STEAP family member 1 [Source:HGNC Symbol;Acc:HGNC:11378]
ENSG00000177479	ARIH2	3:48917787-49023495	55.8582	67.1194	0.264961	up	0.1836	0.399061	ariadne RBR E3 ubiquitin protein ligase 2 [Source:HGNC Symbol;Acc:HGNC:690]
ENSG00000197021	CXorf40B	X:149929526-150224580	22.8059	24.8344	0.122934	up	0.17395	0.385815	chromosome X open reading frame 40B [Source:HGNC Symbol;Acc:HGNC:17402]
ENSG00000271550	BNIP3P11	7:64666082-64711582	0.774446	1.88797	1.2856	up	0.2609	0.500115	BCL2 interacting protein 3 pseudogene 11 [Source:HGNC Symbol;Acc:HGNC:49724]
ENSG00000128607	KLHDC10	7:130070509-130135720	22.5763	24.0667	0.0922284	up	0.4417	0.688191	kelch domain containing 10 [Source:HGNC Symbol;Acc:HGNC:22194]
ENSG00000187736	NHEJ1	2:219075316-219170827	9.48122	8.93646	-0.0853694	down	0.5178	0.748965	non-homologous end joining factor 1 [Source:HGNC Symbol;Acc:HGNC:25737]
ENSG00000145555	MYO10	5:16661913-16936276	7.53515	8.83291	0.229252	up	0.13905	0.33264	myosin X [Source:HGNC Symbol;Acc:HGNC:7593]
ENSG00000168374	ARF4	3:57571362-57600927	264.194	265.391	0.00651985	up	0.93485	0.973128	ADP ribosylation factor 4 [Source:HGNC Symbol;Acc:HGNC:655]
ENSG00000232303	DFFBP1	9:32540543-32573184	1.33407	0.547066	-1.28604	down	0.53015	0.758778	DNA fragmentation factor subunit beta pseudogene 1 [Source:HGNC Symbol;Acc:HGNC:49815]
ENSG00000111653	ING4	12:6650279-6663148	19.6067	15.1895	-0.368272	down	0.00115	0.00745661	inhibitor of growth family member 4 [Source:HGNC Symbol;Acc:HGNC:19423]
ENSG00000106133	NSUN5P2	7:72879364-72954790	11.2806	12.1095	0.102297	up	0.66485	0.841006	NOP2/Sun RNA methyltransferase family member 5 pseudogene 2 [Source:HGNC Symbol;Acc:HGNC:16609]
ENSG00000278467	RP11-504P24.9	1:223992742-224010612	0.959649	0.650638	-0.560651	down	0.3809	0.629607	-
ENSG00000168894	RNF181	2:85595724-85597613	149.567	143.225	-0.0625039	down	0.3753	0.624257	ring finger protein 181 [Source:HGNC Symbol;Acc:HGNC:28037]
ENSG00000105245	NUMBL	19:40665904-40690972	18.0809	12.9696	-0.47933	down	0.0056	0.0284262	NUMB like, endocytic adaptor protein [Source:HGNC Symbol;Acc:HGNC:8061]
ENSG00000197989	SNHG12	1:28553084-28582983	19.9588	19.9257	-0.00239301	down	0.98745	0.992669	-
ENSG00000159377	PSMB4	1:151399533-151401944	279.111	299.28	0.10066	up	0.2289	0.461334	proteasome subunit beta 4 [Source:HGNC Symbol;Acc:HGNC:9541]
ENSG00000228137	AP001469.7	21:46229216-46286297	0.805953	0	#NAME?	down	0.16775	0.376783	-
ENSG00000163251	FZD5	2:207762585-207769563	5.17191	4.5305	-0.191027	down	0.013	0.0560062	frizzled class receptor 5 [Source:HGNC Symbol;Acc:HGNC:4043]
ENSG00000131018	SYNE1	6:151656690-152637801	12.5671	12.6018	0.00397455	up	0.97975	0.989297	spectrin repeat containing nuclear envelope protein 1 [Source:HGNC Symbol;Acc:HGNC:17089]
ENSG00000178568	ERBB4	2:211375716-212538841	0.37673	1.28656	1.77192	up	0.0041	0.0219627	erb-b2 receptor tyrosine kinase 4 [Source:HGNC Symbol;Acc:HGNC:3432]
ENSG00000128915	ICE2	15:60419608-60479160	24.6275	24.0769	-0.0326232	down	0.88195	0.951626	interactor of little elongation complex ELL subunit 2 [Source:HGNC Symbol;Acc:HGNC:29885]
ENSG00000125107	CNOT1	16:58515478-58629886	79.0247	89.3901	0.177811	up	0.18415	0.399857	CCR4-NOT transcription complex subunit 1 [Source:HGNC Symbol;Acc:HGNC:7877]
ENSG00000281398	SNHG4	5:138946719-139331677	1.43613	2.64632	0.881804	up	0.3083	0.554998	-
ENSG00000104957	CCDC130	19:13731759-13763296	29.9741	28.8613	-0.0545778	down	0.5581	0.777545	coiled-coil domain containing 130 [Source:HGNC Symbol;Acc:HGNC:28118]
ENSG00000048028	USP28	11:113797873-113875570	16.239	23.427	0.528712	up	0.0003	0.00230744	ubiquitin specific peptidase 28 [Source:HGNC Symbol;Acc:HGNC:12625]
ENSG00000272936	RP11-700J17.2	4:44622064-44726595	1.01052	0.152118	-2.73184	down	0.412	0.660899	-
ENSG00000254305	MRPL9P1	8:76403997-76867285	0.786546	0.226034	-1.79899	down	0.54125	0.765281	mitochondrial ribosomal protein L9 pseudogene 1 [Source:HGNC Symbol;Acc:HGNC:29726]
ENSG00000256966	RP11-613M10.8	9:37510891-38069211	0.531659	0.224413	-1.24435	down	0.37985	0.628636	-
ENSG00000156299	TIAM1	21:31118415-31560487	1.99076	2.36748	0.25003	up	0.14755	0.346201	T-cell lymphoma invasion and metastasis 1 [Source:HGNC Symbol;Acc:HGNC:11805]
ENSG00000176658	MYO1D	17:32492521-32878637	3.12751	3.80658	0.283478	up	0.116	0.292631	myosin ID [Source:HGNC Symbol;Acc:HGNC:7598]
ENSG00000262074	SNORD3B-2	17:19063345-19064136	1.15303	0.835526	-0.464673	down	0.3294	0.579308	-
ENSG00000157184	CPT2	1:53196428-53220617	12.3795	12.315	-0.00753604	down	0.9545	0.97903	carnitine palmitoyltransferase 2 [Source:HGNC Symbol;Acc:HGNC:2330]
ENSG00000251192	ZNF674	X:46497726-46545457	1.03766	1.36512	0.395689	up	0.1963	0.417073	zinc finger protein 674 [Source:HGNC Symbol;Acc:HGNC:17625]
ENSG00000130348	QRSL1	6:106629577-106668417	8.06628	8.37597	0.0543523	up	0.68185	0.851194	glutaminyl-tRNA synthase (glutamine-hydrolyzing)-like 1 [Source:HGNC Symbol;Acc:HGNC:21020]
ENSG00000268895	A1BG-AS1	19:58345177-58366591	2.7724	2.30335	-0.267399	down	0.24245	0.47667	-
ENSG00000102753	KPNA3	13:49699306-49793307	16.4852	19.0572	0.209161	up	0.01115	0.049776	karyopherin subunit alpha 3 [Source:HGNC Symbol;Acc:HGNC:6396]
ENSG00000105649	RAB3A	19:18193181-18204074	3.16356	2.52461	-0.325489	down	0.1592	0.364163	RAB3A, member RAS oncogene family [Source:HGNC Symbol;Acc:HGNC:9777]
ENSG00000067596	DHX8	17:43483864-43610338	17.5312	16.5144	-0.0861987	down	0.65485	0.834731	DEAH-box helicase 8 [Source:HGNC Symbol;Acc:HGNC:2749]
ENSG00000179387	ELMOD2	4:140524157-140553770	17.8621	17.2603	-0.0494434	down	0.65085	0.833106	ELMO domain containing 2 [Source:HGNC Symbol;Acc:HGNC:28111]
ENSG00000278600	RP11-81A1.6	15:79833584-79926993	3.83675	3.64452	-0.0741531	down	0.6556	0.835346	-
ENSG00000254198	RP11-598P20.3	8:43125994-43126397	7.73394	8.35616	0.111637	up	0.67765	0.848701	-
ENSG00000256628	ZBTB11-AS1	3:101648888-101679217	1.14752	1.27714	0.154398	up	0.6955	0.858839	-
ENSG00000154217	PITPNC1	17:67377280-67697261	5.04839	5.91243	0.227928	up	0.13725	0.329511	phosphatidylinositol transfer protein, cytoplasmic 1 [Source:HGNC Symbol;Acc:HGNC:21045]
ENSG00000135597	REPS1	6:138795925-138988261	21.5874	19.5676	-0.141718	down	0.32795	0.577879	RALBP1 associated Eps domain containing 1 [Source:HGNC Symbol;Acc:HGNC:15578]
ENSG00000186409	CCDC30	1:42430328-42654664	1.08863	1.25903	0.209797	up	0.6683	0.842746	coiled-coil domain containing 30 [Source:HGNC Symbol;Acc:HGNC:26103]
ENSG00000173914	RBM4B	11:66616581-66677921	24.577	18.3781	-0.41932	down	0.07035	0.203877	RNA binding motif protein 4B [Source:HGNC Symbol;Acc:HGNC:28842]
ENSG00000254788	CKLF-CMTM1	16:66552562-66579137	2.52871	1.63994	-0.624761	down	0.24465	0.479343	CKLF-CMTM1 readthrough [Source:HGNC Symbol;Acc:HGNC:39977]
ENSG00000156232	WHAMM	15:82809627-82836108	4.04909	4.16522	0.0407947	up	0.694	0.858087	WAS protein homolog associated with actin, golgi membranes and microtubules [Source:HGNC Symbol;Acc:HGNC:30493]
ENSG00000008513	ST3GAL1	8:133454847-133571940	9.74635	7.3012	-0.416728	down	0.00575	0.0290822	ST3 beta-galactoside alpha-2,3-sialyltransferase 1 [Source:HGNC Symbol;Acc:HGNC:10862]
ENSG00000121766	ZCCHC17	1:31296981-31364953	27.605	28.5592	0.0490286	up	0.51905	0.749719	zinc finger CCHC-type containing 17 [Source:HGNC Symbol;Acc:HGNC:30246]
ENSG00000175137	SH3BP5L	1:248810445-248826633	12.9355	11.2294	-0.204053	down	0.013	0.0560062	SH3 binding domain protein 5 like [Source:HGNC Symbol;Acc:HGNC:29360]
ENSG00000107159	CA9	9:35658289-35681159	139.201	4.15768	-5.06525	down	5e-05	0.000461534	carbonic anhydrase 9 [Source:HGNC Symbol;Acc:HGNC:1383]
ENSG00000103502	CDIPT	16:29858356-29868053	31.4821	27.9823	-0.170015	down	0.0331	0.117039	CDP-diacylglycerol--inositol 3-phosphatidyltransferase [Source:HGNC Symbol;Acc:HGNC:1769]
ENSG00000027847	B4GALT7	5:177600099-177610347	17.2414	16.7885	-0.0384003	down	0.70505	0.864671	beta-1,4-galactosyltransferase 7 [Source:HGNC Symbol;Acc:HGNC:930]
ENSG00000118620	ZNF430	19:21020619-21060050	6.2294	6.35016	0.0276988	up	0.839	0.931653	zinc finger protein 430 [Source:HGNC Symbol;Acc:HGNC:20808]
ENSG00000236209	AC104135.2	2:74918147-74938418	0.581971	0.331135	-0.813527	down	0.3595	0.609224	-
ENSG00000221923	ZNF880	19:52369916-52385795	7.74322	11.4887	0.569215	up	0.00015	0.00124644	zinc finger protein 880 [Source:HGNC Symbol;Acc:HGNC:37249]
ENSG00000112096	SOD2	6:159669056-159789749	39.8165	52.0331	0.386064	up	0.2206	0.45072	superoxide dismutase 2, mitochondrial [Source:HGNC Symbol;Acc:HGNC:11180]
ENSG00000283352	GUSBP1	6:57919783-57961501	1.34696	0.876988	-0.619082	down	0.3012	0.545531	-
ENSG00000060749	QSER1	11:32893177-32993316	15.7867	14.8949	-0.0838938	down	0.36985	0.619203	glutamine and serine rich 1 [Source:HGNC Symbol;Acc:HGNC:26154]
ENSG00000110321	EIF4G2	11:10783312-10809110	331.869	317.083	-0.0657568	down	0.531	0.759431	eukaryotic translation initiation factor 4 gamma 2 [Source:HGNC Symbol;Acc:HGNC:3297]
ENSG00000100612	DHRS7	14:60091910-60169856	36.8971	32.5339	-0.181564	down	0.34385	0.59454	dehydrogenase/reductase 7 [Source:HGNC Symbol;Acc:HGNC:21524]
ENSG00000133321	RARRES3	11:63536808-63546462	1.40455	1.81062	0.366375	up	0.2318	0.464686	retinoic acid receptor responder 3 [Source:HGNC Symbol;Acc:HGNC:9869]
ENSG00000168282	MGAT2	14:49620794-49623481	20.6762	22.163	0.100181	up	0.26455	0.503603	mannosyl (alpha-1,6-)-glycoprotein beta-1,2-N-acetylglucosaminyltransferase [Source:HGNC Symbol;Acc:HGNC:7045]
ENSG00000247271	ZBED5-AS1	11:10809296-10906802	1.04266	1.20789	0.212226	up	0.7852	0.908945	-
ENSG00000243649	CFB	6:31897784-31952084	1.87401	1.13061	-0.729022	down	0.0568	0.17435	complement factor B [Source:HGNC Symbol;Acc:HGNC:1037]
ENSG00000274828	RP11-567M16.6	18:79638927-79679745	0.914662	0.596266	-0.617282	down	0.0151	0.0632148	-
ENSG00000058262	SEC61A1	3:128051640-128408646	115.285	128.719	0.159022	up	0.0737	0.211596	Sec61 translocon alpha 1 subunit [Source:HGNC Symbol;Acc:HGNC:18276]
ENSG00000107951	MTPAP	10:30309800-30374448	4.5749	5.05942	0.145232	up	0.4333	0.681165	mitochondrial poly(A) polymerase [Source:HGNC Symbol;Acc:HGNC:25532]
ENSG00000099284	H2AFY2	10:70052795-70132934	15.2544	6.12192	-1.31717	down	5e-05	0.000461534	H2A histone family member Y2 [Source:HGNC Symbol;Acc:HGNC:14453]
ENSG00000129757	CDKN1C	11:2883212-2885881	3.39425	3.19261	-0.0883548	down	0.57455	0.785605	cyclin dependent kinase inhibitor 1C [Source:HGNC Symbol;Acc:HGNC:1786]
ENSG00000198642	KLHL9	9:21329670-21335380	31.3665	15.3342	-1.03247	down	5e-05	0.000461534	kelch like family member 9 [Source:HGNC Symbol;Acc:HGNC:18732]
ENSG00000175309	PHYKPL	5:178204506-178232791	27.4787	20.785	-0.402774	down	0.1567	0.360316	5-phosphohydroxy-L-lysine phospho-lyase [Source:HGNC Symbol;Acc:HGNC:28249]
ENSG00000158050	DUSP2	2:96143165-96145440	2.00698	1.06485	-0.914379	down	0.0009	0.00603368	dual specificity phosphatase 2 [Source:HGNC Symbol;Acc:HGNC:3068]
ENSG00000139631	CSAD	12:53157662-53207307	23.8839	14.7813	-0.692263	down	0.0001	0.000869413	cysteine sulfinic acid decarboxylase [Source:HGNC Symbol;Acc:HGNC:18966]
ENSG00000006756	ARSD	X:2903969-2929351	8.01655	3.51988	-1.18746	down	5e-05	0.000461534	arylsulfatase D [Source:HGNC Symbol;Acc:HGNC:717]
ENSG00000152223	EPG5	18:45847608-45967274	2.52475	2.14271	-0.236704	down	0.10175	0.266004	ectopic P-granules autophagy protein 5 homolog [Source:HGNC Symbol;Acc:HGNC:29331]
ENSG00000224032	EPB41L4A-AS1	5:112142440-112419316	9.39744	8.3337	-0.173311	down	0.52255	0.752445	-
ENSG00000272910	RP11-15L13.4	3:179562879-179604654	0.72306	0.782098	0.113235	up	0.93085	0.970998	-
ENSG00000117614	SYF2	1:25222678-25232502	44.9049	41.8537	-0.101517	down	0.2463	0.481474	SYF2 pre-mRNA splicing factor [Source:HGNC Symbol;Acc:HGNC:19824]
ENSG00000101132	PFDN4	20:54207846-54228052	35.2239	37.6351	0.0955247	up	0.27415	0.514597	prefoldin subunit 4 [Source:HGNC Symbol;Acc:HGNC:8868]
ENSG00000249898	MCPH1-AS1	8:6403550-6708209	0.794568	0.919014	0.209915	up	0.8095	0.920166	-
ENSG00000064652	SNX24	5:122843438-123054667	25.5077	29.7347	0.221218	up	0.35355	0.604259	sorting nexin 24 [Source:HGNC Symbol;Acc:HGNC:21533]
ENSG00000173818	ENDOV	17:80260865-80438086	5.87942	5.90902	0.00724534	up	0.9871	0.992576	endonuclease V [Source:HGNC Symbol;Acc:HGNC:26640]
ENSG00000227232	WASH7P	1:11868-31109	6.65027	4.9254	-0.433171	down	5e-05	0.000461534	WAS protein family homolog 7 pseudogene [Source:HGNC Symbol;Acc:HGNC:38034]
ENSG00000068078	FGFR3	4:1793306-1808872	8.72697	4.16642	-1.06667	down	5e-05	0.000461534	fibroblast growth factor receptor 3 [Source:HGNC Symbol;Acc:HGNC:3690]
ENSG00000144746	ARL6IP5	3:69084943-69106066	163.631	158.657	-0.044533	down	0.5794	0.788746	ADP ribosylation factor like GTPase 6 interacting protein 5 [Source:HGNC Symbol;Acc:HGNC:16937]
ENSG00000170515	PA2G4	12:56079856-56113907	50.7062	65.4156	0.367472	up	5e-05	0.000461534	proliferation-associated 2G4 [Source:HGNC Symbol;Acc:HGNC:8550]
ENSG00000131943	C19orf12	19:29698885-29715789	16.2456	16.0161	-0.0205284	down	0.8331	0.929355	chromosome 19 open reading frame 12 [Source:HGNC Symbol;Acc:HGNC:25443]
ENSG00000198074	AKR1B10	7:134527591-134541408	1.78797	5.97718	1.74114	up	5e-05	0.000461534	aldo-keto reductase family 1 member B10 [Source:HGNC Symbol;Acc:HGNC:382]
ENSG00000170266	GLB1	3:32996607-33097230	41.8542	49.3535	0.237782	up	0.022	0.0855241	galactosidase beta 1 [Source:HGNC Symbol;Acc:HGNC:4298]
ENSG00000114698	PLSCR4	3:146192338-146251179	5.83554	3.67405	-0.667496	down	5e-05	0.000461534	phospholipid scramblase 4 [Source:HGNC Symbol;Acc:HGNC:16497]
ENSG00000163472	TMEM79	1:156282934-156295689	3.71641	4.00215	0.106864	up	0.59125	0.796363	transmembrane protein 79 [Source:HGNC Symbol;Acc:HGNC:28196]
ENSG00000164985	PSIP1	9:15422703-15511019	116.922	62.7193	-0.89857	down	5e-05	0.000461534	PC4 and SFRS1 interacting protein 1 [Source:HGNC Symbol;Acc:HGNC:9527]
ENSG00000275857	AC009133.21	16:29790718-29805385	0.314152	0.619443	0.979507	up	0.7448	0.889694	-
ENSG00000176390	CRLF3	17:30709298-30824776	11.7093	11.7869	0.00952943	up	0.91495	0.963546	cytokine receptor like factor 3 [Source:HGNC Symbol;Acc:HGNC:17177]
ENSG00000260257	RP5-1085F17.3	20:32856620-32858751	1.20863	0.760796	-0.667796	down	0.00545	0.027793	-
ENSG00000265451	RP11-204L24.2	2:121337775-121649587	0.122271	0.473931	1.95459	up	0.476	0.71768	-
ENSG00000106617	PRKAG2	7:151556110-151879223	18.1115	45.3722	1.32491	up	5e-05	0.000461534	protein kinase AMP-activated non-catalytic subunit gamma 2 [Source:HGNC Symbol;Acc:HGNC:9386]
ENSG00000253304	TMEM200B	1:28887090-29123935	1.68457	1.81518	0.107726	up	0.8051	0.918224	transmembrane protein 200B [Source:HGNC Symbol;Acc:HGNC:33785]
ENSG00000160447	PKN3	9:128702522-128724127	4.85793	6.13374	0.336424	up	0.01575	0.0654205	protein kinase N3 [Source:HGNC Symbol;Acc:HGNC:17999]
ENSG00000140443	IGF1R	15:98648970-99135593	28.9491	30.1278	0.0575782	up	0.74695	0.890674	insulin like growth factor 1 receptor [Source:HGNC Symbol;Acc:HGNC:5465]
ENSG00000141086	CTRL	16:67893271-67937087	0.726038	0.66106	-0.135263	down	0.87185	0.947631	chymotrypsin like [Source:HGNC Symbol;Acc:HGNC:2524]
ENSG00000104447	TRPS1	8:115408495-115809673	5.11394	4.43149	-0.206644	down	0.07075	0.204728	transcriptional repressor GATA binding 1 [Source:HGNC Symbol;Acc:HGNC:12340]
ENSG00000162746	FCRLB	1:161721562-161728143	0.341787	0.577263	0.756132	up	0.0411	0.137113	Fc receptor like B [Source:HGNC Symbol;Acc:HGNC:26431]
ENSG00000153208	MERTK	2:111898478-112029561	3.68515	5.51218	0.580899	up	5e-05	0.000461534	MER proto-oncogene, tyrosine kinase [Source:HGNC Symbol;Acc:HGNC:7027]
ENSG00000078142	PIK3C3	18:41955205-42087830	6.11846	6.62291	0.114297	up	0.59645	0.800146	phosphatidylinositol 3-kinase catalytic subunit type 3 [Source:HGNC Symbol;Acc:HGNC:8974]
ENSG00000131711	MAP1B	5:72107233-72209570	38.6079	35.7856	-0.109516	down	0.24505	0.4797	microtubule associated protein 1B [Source:HGNC Symbol;Acc:HGNC:6836]
ENSG00000112139	MDGA1	6:37630678-37699306	1.14393	0.954749	-0.260803	down	0.3931	0.642012	MAM domain containing glycosylphosphatidylinositol anchor 1 [Source:HGNC Symbol;Acc:HGNC:19267]
ENSG00000084093	REST	4:56907875-56935844	24.3902	24.2487	-0.00839545	down	0.94795	0.976888	RE1 silencing transcription factor [Source:HGNC Symbol;Acc:HGNC:9966]
ENSG00000198618	PPIAP22	21:18857778-18858276	9.69899	18.379	0.922152	up	5e-05	0.000461534	peptidylprolyl isomerase A pseudogene 22 [Source:HGNC Symbol;Acc:HGNC:17236]
ENSG00000196782	MAML3	4:139665767-140154184	1.08887	0.75496	-0.528356	down	0.0596	0.180463	mastermind like transcriptional coactivator 3 [Source:HGNC Symbol;Acc:HGNC:16272]
ENSG00000117385	P3H1	1:42746334-42767084	26.4483	28.1396	0.0894231	up	0.4471	0.69272	prolyl 3-hydroxylase 1 [Source:HGNC Symbol;Acc:HGNC:19316]
ENSG00000234902	AC007879.2	2:207173633-207237875	0.89691	0.249246	-1.84739	down	0.2268	0.458601	-
ENSG00000213024	NUP62	19:49889653-49961172	33.7989	41.5648	0.298386	up	0.0007	0.00485338	nucleoporin 62 [Source:HGNC Symbol;Acc:HGNC:8066]
ENSG00000242294	STAG3L5P	7:100307701-100400099	28.7157	26.9791	-0.0899976	down	0.72775	0.879075	stromal antigen 3-like 5 pseudogene [Source:HGNC Symbol;Acc:HGNC:48896]
ENSG00000279118	RP11-517I3.2	5:126360131-126498604	1.1103	0.967173	-0.199109	down	0.51605	0.74777	-
ENSG00000131100	ATP6V1E1	22:17592135-17628818	97.1093	112.831	0.216482	up	0.0087	0.0407269	ATPase H+ transporting V1 subunit E1 [Source:HGNC Symbol;Acc:HGNC:857]
ENSG00000269951	RP11-797A18.6	15:77041403-77083984	1.17691	1.67054	0.505307	up	0.8213	0.924349	-
ENSG00000106460	TMEM106B	7:12211240-12243367	52.0428	67.5583	0.376433	up	0.00635	0.0315575	transmembrane protein 106B [Source:HGNC Symbol;Acc:HGNC:22407]
ENSG00000268942	CKS1BP3	5:62306161-62628582	4.0351	10.5307	1.38393	up	0.5046	0.739172	CDC28 protein kinase regulatory subunit 1B pseudogene 3 [Source:HGNC Symbol;Acc:HGNC:24233]
ENSG00000264176	MAGOH2P	17:10672473-10815164	1.38538	0.188425	-2.87821	down	0.14175	0.337371	mago homolog 2, pseudogene [Source:HGNC Symbol;Acc:HGNC:30148]
ENSG00000130584	ZBTB46	20:63743665-63831244	5.72462	4.09773	-0.482354	down	5e-05	0.000461534	zinc finger and BTB domain containing 46 [Source:HGNC Symbol;Acc:HGNC:16094]
ENSG00000112773	FAM46A	6:81491438-81752774	9.74686	4.68683	-1.05633	down	5e-05	0.000461534	family with sequence similarity 46 member A [Source:HGNC Symbol;Acc:HGNC:18345]
ENSG00000143545	RAB13	1:153981616-153986358	88.6024	95.6825	0.11091	up	0.1853	0.401227	RAB13, member RAS oncogene family [Source:HGNC Symbol;Acc:HGNC:9762]
ENSG00000176890	TYMS	18:596987-712676	195.077	254.129	0.381516	up	5e-05	0.000461534	thymidylate synthetase [Source:HGNC Symbol;Acc:HGNC:12441]
ENSG00000168661	ZNF30	19:34926902-34945170	2.63811	2.4374	-0.114162	down	0.50065	0.736818	zinc finger protein 30 [Source:HGNC Symbol;Acc:HGNC:13090]
ENSG00000169231	THBS3	1:155195003-155227422	12.1731	9.63485	-0.337357	down	0.0334	0.11791	thrombospondin 3 [Source:HGNC Symbol;Acc:HGNC:11787]
ENSG00000077348	EXOSC5	19:41262495-41425005	10.0912	11.1702	0.146563	up	0.8281	0.927406	exosome component 5 [Source:HGNC Symbol;Acc:HGNC:24662]
ENSG00000163006	CCDC138	2:108786756-108885477	6.18705	6.83887	0.144506	up	0.2429	0.47725	coiled-coil domain containing 138 [Source:HGNC Symbol;Acc:HGNC:26531]
ENSG00000186153	WWOX	16:78099412-79212667	13.9537	17.2711	0.307708	up	0.12975	0.315786	WW domain containing oxidoreductase [Source:HGNC Symbol;Acc:HGNC:12799]
ENSG00000204685	STARD7-AS1	2:96184858-96242621	2.01303	3.29832	0.712359	up	0.3535	0.604241	-
ENSG00000168010	ATG16L2	11:72814307-73142261	17.7489	12.3993	-0.517471	down	0.00225	0.01318	autophagy related 16 like 2 [Source:HGNC Symbol;Acc:HGNC:25464]
ENSG00000074706	IPCEF1	6:154010495-154356792	0.63039	1.04335	0.726914	up	0.04585	0.14874	interaction protein for cytohesin exchange factors 1 [Source:HGNC Symbol;Acc:HGNC:21204]
ENSG00000137776	SLTM	15:58771191-59097419	51.4347	55.4026	0.107213	up	0.51675	0.748219	SAFB like transcription modulator [Source:HGNC Symbol;Acc:HGNC:20709]
ENSG00000260565	CTD-2270P14.1	16:2660348-2673444	8.83228	7.06475	-0.322149	down	0.02745	0.101682	-
ENSG00000181555	SETD2	3:47016428-47163967	17.4837	18.9281	0.114518	up	0.36475	0.614202	SET domain containing 2 [Source:HGNC Symbol;Acc:HGNC:18420]
ENSG00000132436	FIGNL1	7:50444127-50565457	16.2908	22.9868	0.496749	up	5e-05	0.000461534	fidgetin like 1 [Source:HGNC Symbol;Acc:HGNC:13286]
ENSG00000169981	ZNF35	3:44555192-44685653	4.04385	3.64891	-0.148265	down	0.5982	0.801168	zinc finger protein 35 [Source:HGNC Symbol;Acc:HGNC:13099]
ENSG00000006831	ADIPOR2	12:1688573-1788678	19.7261	20.247	0.0376	up	0.6806	0.850253	adiponectin receptor 2 [Source:HGNC Symbol;Acc:HGNC:24041]
ENSG00000122042	UBL3	13:29764370-29850684	21.2618	18.7395	-0.182184	down	0.03205	0.114403	ubiquitin like 3 [Source:HGNC Symbol;Acc:HGNC:12504]
ENSG00000100625	SIX4	14:60709527-60724348	2.8186	2.82107	0.00126312	up	0.99365	0.996431	SIX homeobox 4 [Source:HGNC Symbol;Acc:HGNC:10890]
ENSG00000272419	RP11-403I13.8	1:145164098-145216058	0.584558	0.453432	-0.366459	down	0.4671	0.710029	-
ENSG00000114503	NCBP2	3:196935401-196942597	125.143	123.636	-0.0174773	down	0.8421	0.932935	nuclear cap binding protein subunit 2 [Source:HGNC Symbol;Acc:HGNC:7659]
ENSG00000204072	ARMCX7P	X:101597509-101598671	0.702036	1.00742	0.521051	up	0.29875	0.542689	armadillo repeat containing, X-linked 7, pseudogene [Source:HGNC Symbol;Acc:HGNC:49917]
ENSG00000138650	PCDH10	4:133149314-133208606	13.855	4.68585	-1.56402	down	5e-05	0.000461534	protocadherin 10 [Source:HGNC Symbol;Acc:HGNC:13404]
ENSG00000085644	ZNF213	16:3110459-3142805	6.6478	5.67848	-0.227374	down	0.1049	0.271612	zinc finger protein 213 [Source:HGNC Symbol;Acc:HGNC:13005]
ENSG00000259630	CTD-2262B20.1	15:85380570-85750281	0.523903	0.274481	-0.932595	down	0.7035	0.863925	-
ENSG00000205084	TMEM231	16:75528531-75623300	1.93672	1.8555	-0.0618075	down	0.8802	0.951271	transmembrane protein 231 [Source:HGNC Symbol;Acc:HGNC:37234]
ENSG00000146243	IRAK1BP1	6:78867471-79078236	2.64504	2.36295	-0.1627	down	0.71755	0.871865	interleukin 1 receptor associated kinase 1 binding protein 1 [Source:HGNC Symbol;Acc:HGNC:17368]
ENSG00000100429	HDAC10	22:50245182-50261825	17.3211	15.9518	-0.118809	down	0.4385	0.685354	histone deacetylase 10 [Source:HGNC Symbol;Acc:HGNC:18128]
ENSG00000197905	TEAD4	12:2959329-3040673	2.74453	4.93564	0.846676	up	5e-05	0.000461534	TEA domain transcription factor 4 [Source:HGNC Symbol;Acc:HGNC:11717]
ENSG00000144136	SLC20A1	2:112645856-112663827	61.5181	65.7076	0.0950479	up	0.3227	0.571965	solute carrier family 20 member 1 [Source:HGNC Symbol;Acc:HGNC:10946]
ENSG00000163110	PDLIM5	4:94451856-94668227	22.5252	27.6098	0.293642	up	0.1172	0.294789	PDZ and LIM domain 5 [Source:HGNC Symbol;Acc:HGNC:17468]
ENSG00000163918	RFC4	3:186781779-186807058	60.9725	82.8579	0.442481	up	0.1908	0.409054	replication factor C subunit 4 [Source:HGNC Symbol;Acc:HGNC:9972]
ENSG00000128059	PPAT	4:56393361-56435615	36.2803	44.6114	0.298224	up	0.00095	0.00631121	phosphoribosyl pyrophosphate amidotransferase [Source:HGNC Symbol;Acc:HGNC:9238]
ENSG00000164604	GPR85	7:113078330-113087778	0.514243	3.89248	2.92017	up	5e-05	0.000461534	G protein-coupled receptor 85 [Source:HGNC Symbol;Acc:HGNC:4536]
ENSG00000233822	HIST1H2BN	6:27837759-27865798	0.627604	0.664595	0.0826215	up	0.85755	0.940838	histone cluster 1 H2B family member n [Source:HGNC Symbol;Acc:HGNC:4749]
ENSG00000169379	ARL13B	3:93980138-94128545	8.40826	7.85759	-0.0977202	down	0.49405	0.731367	ADP ribosylation factor like GTPase 13B [Source:HGNC Symbol;Acc:HGNC:25419]
ENSG00000005483	KMT2E	7:105013424-105399308	41.5854	42.5116	0.0317776	up	0.8576	0.940838	lysine methyltransferase 2E [Source:HGNC Symbol;Acc:HGNC:18541]
ENSG00000230077	MTAPP2	3:189956727-190144846	0.392687	0.777392	0.985261	up	0.1972	0.41812	methylthioadenosine phosphorylase pseudogene 2 [Source:HGNC Symbol;Acc:HGNC:42443]
ENSG00000137806	NDUFAF1	15:41387348-41402519	22.5427	24.8201	0.138848	up	0.12755	0.31191	NADH:ubiquinone oxidoreductase complex assembly factor 1 [Source:HGNC Symbol;Acc:HGNC:18828]
ENSG00000196214	ZNF766	19:52269570-52367778	7.42842	5.60992	-0.405075	down	0.13015	0.31661	zinc finger protein 766 [Source:HGNC Symbol;Acc:HGNC:28063]
ENSG00000281357	ARRDC3-AS1	5:91368723-91439085	1.06297	1.48327	0.48068	up	0.73845	0.885473	-
ENSG00000107959	PITRM1	10:3066332-3172841	16.1086	18.8441	0.226287	up	0.2554	0.492946	pitrilysin metallopeptidase 1 [Source:HGNC Symbol;Acc:HGNC:17663]
ENSG00000172031	EPHX4	1:92029981-92063536	9.88155	8.46858	-0.222618	down	0.00905	0.0420206	epoxide hydrolase 4 [Source:HGNC Symbol;Acc:HGNC:23758]
ENSG00000204628	RACK1	5:181236908-181272307	649.864	610.052	-0.0912077	down	0.32415	0.573808	receptor for activated C kinase 1 [Source:HGNC Symbol;Acc:HGNC:4399]
ENSG00000103811	CTSH	15:78921057-78949574	27.3419	18.062	-0.598157	down	5e-05	0.000461534	cathepsin H [Source:HGNC Symbol;Acc:HGNC:2535]
ENSG00000158623	COPG2	7:130486041-130687432	22.8459	28.2478	0.306202	up	0.1035	0.269254	coatomer protein complex subunit gamma 2 [Source:HGNC Symbol;Acc:HGNC:2237]
ENSG00000160285	LSS	21:46185078-46228824	34.3095	36.8298	0.102265	up	0.40615	0.654924	lanosterol synthase (2,3-oxidosqualene-lanosterol cyclase) [Source:HGNC Symbol;Acc:HGNC:6708]
ENSG00000226266	AC009961.3	2:159670707-159712435	0.809713	1.55563	0.942019	up	0.3312	0.581345	-
ENSG00000266947	RP11-799D4.4	17:35231449-35242963	0.524808	0.328911	-0.674092	down	0.0358	0.124304	-
ENSG00000158560	DYNC1I1	7:95772505-96110322	19.5905	22.7861	0.218001	up	0.0135	0.0577565	dynein cytoplasmic 1 intermediate chain 1 [Source:HGNC Symbol;Acc:HGNC:2963]
ENSG00000115806	GORASP2	2:170928463-170967129	52.2621	48.4954	-0.107916	down	0.32115	0.569676	golgi reassembly stacking protein 2 [Source:HGNC Symbol;Acc:HGNC:17500]
ENSG00000159023	EPB41	1:28887090-29123935	10.9395	16.857	0.6238	up	0.0001	0.000869413	erythrocyte membrane protein band 4.1 [Source:HGNC Symbol;Acc:HGNC:3377]
ENSG00000115525	ST3GAL5	2:85839143-85889014	2.38506	2.64172	0.147451	up	0.42105	0.669491	ST3 beta-galactoside alpha-2,3-sialyltransferase 5 [Source:HGNC Symbol;Acc:HGNC:10872]
ENSG00000276550	HERC2P2	15:22495569-22590815	68.5174	55.9622	-0.292018	down	0.06815	0.199453	hect domain and RLD 2 pseudogene 2 [Source:HGNC Symbol;Acc:HGNC:4870]
ENSG00000256060	TRAPPC2B	19:57363476-57477570	14.9427	13.838	-0.110803	down	0.7349	0.883279	trafficking protein particle complex 2B [Source:HGNC Symbol;Acc:HGNC:10710]
ENSG00000135932	CAB39	2:230712844-230821075	29.1118	30.4101	0.0629493	up	0.5022	0.73769	calcium binding protein 39 [Source:HGNC Symbol;Acc:HGNC:20292]
ENSG00000182973	CNOT10	3:32685144-32773875	21.671	21.2413	-0.0288951	down	0.80425	0.917776	CCR4-NOT transcription complex subunit 10 [Source:HGNC Symbol;Acc:HGNC:23817]
ENSG00000170471	RALGAPB	20:38472815-38578861	18.6422	20.9153	0.165991	up	0.15995	0.365336	Ral GTPase activating protein non-catalytic beta subunit [Source:HGNC Symbol;Acc:HGNC:29221]
ENSG00000280407	RP13-516M14.8	17:82228396-82273731	1.03894	0.818637	-0.343821	down	0.69585	0.859064	-
ENSG00000164144	ARFIP1	4:152779936-152918463	17.8976	19.0114	0.0870973	up	0.28395	0.525912	ADP ribosylation factor interacting protein 1 [Source:HGNC Symbol;Acc:HGNC:21496]
ENSG00000122644	ARL4A	7:12686855-12690934	33.4647	34.9246	0.0616044	up	0.59515	0.799449	ADP ribosylation factor like GTPase 4A [Source:HGNC Symbol;Acc:HGNC:695]
ENSG00000182108	DEXI	16:10864913-10943021	7.36899	10.193	0.468036	up	5e-05	0.000461534	Dexi homolog [Source:HGNC Symbol;Acc:HGNC:13267]
ENSG00000112902	SEMA5A	5:9001773-9546075	1.18906	1.15768	-0.0385871	down	0.8519	0.937943	semaphorin 5A [Source:HGNC Symbol;Acc:HGNC:10736]
ENSG00000167815	PRDX2	19:12763002-12874951	303.442	239.788	-0.339659	down	0.0032	0.0177591	peroxiredoxin 2 [Source:HGNC Symbol;Acc:HGNC:9353]
ENSG00000275183	LENG9	19:54444812-54463711	1.5839	1.37656	-0.202416	down	0.852	0.937943	leukocyte receptor cluster member 9 [Source:HGNC Symbol;Acc:HGNC:16306]
ENSG00000279265	AC000123.3	7:127346789-127431924	2.55733	2.22798	-0.198902	down	0.86415	0.943844	-
ENSG00000256087	ZNF432	19:52031378-52095765	6.40981	5.63776	-0.185161	down	0.4472	0.69272	zinc finger protein 432 [Source:HGNC Symbol;Acc:HGNC:20810]
ENSG00000146063	TRIM41	5:181222498-181235809	14.4296	14.8814	0.0444749	up	0.66855	0.842813	tripartite motif containing 41 [Source:HGNC Symbol;Acc:HGNC:19013]
ENSG00000162595	DIRAS3	1:67701465-68233120	1.33686	1.23076	-0.1193	down	0.90785	0.961736	DIRAS family GTPase 3 [Source:HGNC Symbol;Acc:HGNC:687]
ENSG00000144744	UBA3	3:68975213-69080408	73.5465	70.5236	-0.0605494	down	0.64945	0.832606	ubiquitin like modifier activating enzyme 3 [Source:HGNC Symbol;Acc:HGNC:12470]
ENSG00000265666	RARA-AS1	17:40309191-40357643	0.679104	0.787303	0.213288	up	0.751	0.892671	-
ENSG00000242247	ARFGAP3	22:42796501-43015145	28.2603	25.4428	-0.151519	down	0.25095	0.487656	ADP ribosylation factor GTPase activating protein 3 [Source:HGNC Symbol;Acc:HGNC:661]
ENSG00000238227	C9orf69	9:136114580-136118863	12.8833	12.6626	-0.0249302	down	0.74995	0.891964	chromosome 9 open reading frame 69 [Source:HGNC Symbol;Acc:HGNC:31009]
ENSG00000072840	EVC	4:5711196-5893058	5.50438	4.97347	-0.146329	down	0.50805	0.741546	EvC ciliary complex subunit 1 [Source:HGNC Symbol;Acc:HGNC:3497]
ENSG00000161671	EMC10	19:50466784-50490870	87.2032	88.5723	0.0224747	up	0.79165	0.912014	ER membrane protein complex subunit 10 [Source:HGNC Symbol;Acc:HGNC:27609]
ENSG00000112218	GPR63	6:96785136-96837463	0.573017	0.682228	0.251674	up	0.098	0.25888	G protein-coupled receptor 63 [Source:HGNC Symbol;Acc:HGNC:13302]
ENSG00000259357	RP11-316M1.12	1:150926262-150975534	12.9851	9.87419	-0.395127	down	0.6088	0.808267	-
ENSG00000160410	SHKBP1	19:40576850-40591399	42.5939	44.7152	0.0701188	up	0.52635	0.755516	SH3KBP1 binding protein 1 [Source:HGNC Symbol;Acc:HGNC:19214]
ENSG00000111615	KRR1	12:75480679-75511636	21.871	27.0333	0.305713	up	0.21515	0.4439	KRR1, small subunit processome component homolog [Source:HGNC Symbol;Acc:HGNC:5176]
ENSG00000165071	TMEM71	8:132685006-132760712	1.33222	4.65583	1.8052	up	5e-05	0.000461534	transmembrane protein 71 [Source:HGNC Symbol;Acc:HGNC:26572]
ENSG00000099625	CBARP	19:1177557-1238027	3.31515	3.4854	0.0722519	up	0.86715	0.945378	CACN beta subunit associated regulatory protein [Source:HGNC Symbol;Acc:HGNC:28617]
ENSG00000176049	JAKMIP2	5:147559993-147782848	5.4718	3.45947	-0.661464	down	5e-05	0.000461534	janus kinase and microtubule interacting protein 2 [Source:HGNC Symbol;Acc:HGNC:29067]
ENSG00000100106	TRIOBP	22:37681672-37776556	31.249	32.5196	0.0574969	up	0.5895	0.795394	TRIO and F-actin binding protein [Source:HGNC Symbol;Acc:HGNC:17009]
ENSG00000155827	RNF20	9:101533850-101563344	12.5577	13.1718	0.0688803	up	0.6557	0.835389	ring finger protein 20 [Source:HGNC Symbol;Acc:HGNC:10062]
ENSG00000112039	FANCE	6:35452360-35467103	6.92948	8.12787	0.23013	up	0.00695	0.0340451	Fanconi anemia complementation group E [Source:HGNC Symbol;Acc:HGNC:3586]
ENSG00000278224	PRICKLE4	6:41770175-41895361	1.80004	0.974451	-0.885365	down	0.49155	0.729278	prickle planar cell polarity protein 4 [Source:HGNC Symbol;Acc:HGNC:16805]
ENSG00000198142	SOWAHC	2:109614333-109618990	3.66105	3.49257	-0.0679667	down	0.4429	0.689015	sosondowah ankyrin repeat domain family member C [Source:HGNC Symbol;Acc:HGNC:26149]
ENSG00000230042	AK3P3	7:23105757-23177914	0.898395	0.92384	0.0402934	up	0.976	0.987964	adenylate kinase 3 pseudogene 3 [Source:HGNC Symbol;Acc:HGNC:39062]
ENSG00000182240	BACE2	21:41167800-41282518	17.221	21.9106	0.347456	up	0.00335	0.0184718	beta-site APP-cleaving enzyme 2 [Source:HGNC Symbol;Acc:HGNC:934]
ENSG00000196507	TCEAL3	X:103607450-103630953	42.7317	40.89	-0.0635555	down	0.59725	0.800455	transcription elongation factor A like 3 [Source:HGNC Symbol;Acc:HGNC:28247]
ENSG00000162976	PQLC3	2:11155197-11178874	14.1191	14.3203	0.0204132	up	0.8537	0.938698	PQ loop repeat containing 3 [Source:HGNC Symbol;Acc:HGNC:28503]
ENSG00000106608	URGCP	7:43866557-43926411	12.1893	16.1968	0.410099	up	0.0084	0.0396843	upregulator of cell proliferation [Source:HGNC Symbol;Acc:HGNC:30890]
ENSG00000038532	CLEC16A	16:10944487-11182189	6.68512	7.85903	0.233399	up	0.1253	0.308317	C-type lectin domain family 16 member A [Source:HGNC Symbol;Acc:HGNC:29013]
ENSG00000106665	CLIP2	7:74289474-74405943	18.6139	29.5808	0.668283	up	5e-05	0.000461534	CAP-Gly domain containing linker protein 2 [Source:HGNC Symbol;Acc:HGNC:2586]
ENSG00000166135	HIF1AN	10:100486641-100559998	20.2197	19.4112	-0.0588753	down	0.87795	0.950172	hypoxia inducible factor 1 alpha subunit inhibitor [Source:HGNC Symbol;Acc:HGNC:17113]
ENSG00000185504	FAAP100	17:81539884-81553961	22.0665	17.8034	-0.309706	down	0.0007	0.00485338	Fanconi anemia core complex associated protein 100 [Source:HGNC Symbol;Acc:HGNC:26171]
ENSG00000227540	DNAJC9-AS1	10:73110374-73358859	1.26313	1.51807	0.265226	up	0.84985	0.937409	-
ENSG00000244486	SCARF2	22:20424814-20495883	9.15259	10.937	0.256958	up	0.02525	0.0955074	scavenger receptor class F member 2 [Source:HGNC Symbol;Acc:HGNC:19869]
ENSG00000185710	SMG1P4	16:21834568-21919156	0.478129	0.370497	-0.36794	down	0.23765	0.471847	SMG1P4, nonsense mediated mRNA decay associated PI3K related kinase pseudogene 4 [Source:HGNC Symbol;Acc:HGNC:49861]
ENSG00000231672	DIRC3	2:217282738-217756593	2.53176	1.44652	-0.807554	down	5e-05	0.000461534	disrupted in renal carcinoma 3 [Source:HGNC Symbol;Acc:HGNC:17805]
ENSG00000162585	FAAP20	1:2050469-2220738	90.4031	89.7026	-0.0112218	down	0.9095	0.962214	Fanconi anemia core complex associated protein 20 [Source:HGNC Symbol;Acc:HGNC:26428]
ENSG00000169727	GPS1	17:82047901-82057470	63.0791	67.7367	0.102777	up	0.34115	0.591885	G protein pathway suppressor 1 [Source:HGNC Symbol;Acc:HGNC:4549]
ENSG00000115425	PECR	2:215942804-216102783	8.64513	10.4499	0.273529	up	0.0211	0.0827563	peroxisomal trans-2-enoyl-CoA reductase [Source:HGNC Symbol;Acc:HGNC:18281]
ENSG00000267283	AC005306.3	19:1985437-2034881	1.11924	0.412162	-1.44123	down	0.5339	0.761105	-
ENSG00000110429	FBXO3	11:33740938-33774543	27.7649	21.766	-0.351183	down	0.004	0.0214867	F-box protein 3 [Source:HGNC Symbol;Acc:HGNC:13582]
ENSG00000258441	LINC00641	14:21200078-21206900	6.73936	6.74992	0.00225909	up	0.9794	0.989297	-
ENSG00000144635	DYNC1LI1	3:32525970-32570874	34.5221	38.0051	0.138674	up	0.2138	0.442478	dynein cytoplasmic 1 light intermediate chain 1 [Source:HGNC Symbol;Acc:HGNC:18745]
ENSG00000187824	TMEM220	17:10672473-10815164	0.61824	0.298565	-1.05012	down	0.06955	0.20232	transmembrane protein 220 [Source:HGNC Symbol;Acc:HGNC:33757]
ENSG00000156535	CD109	6:73693902-73828316	37.6131	45.4205	0.272105	up	0.0012	0.00771908	CD109 molecule [Source:HGNC Symbol;Acc:HGNC:21685]
ENSG00000104442	ARMC1	8:65602455-65634217	31.5079	37.842	0.264275	up	0.1784	0.391793	armadillo repeat containing 1 [Source:HGNC Symbol;Acc:HGNC:17684]
ENSG00000270067	CTC-487M23.5	5:112707497-112922539	1.84459	1.54566	-0.255079	down	0.89875	0.958318	-
ENSG00000188290	HES4	1:998961-1000172	29.3592	19.8155	-0.567187	down	5e-05	0.000461534	hes family bHLH transcription factor 4 [Source:HGNC Symbol;Acc:HGNC:24149]
ENSG00000122034	GTF3A	13:27424543-27450591	60.7403	75.7371	0.318346	up	0.0011	0.00716861	general transcription factor IIIA [Source:HGNC Symbol;Acc:HGNC:4662]
ENSG00000068781	STON1-GTF2A1L	2:48529382-48776517	29.3195	121.473	2.05071	up	0.0005	0.00361643	STON1-GTF2A1L readthrough [Source:HGNC Symbol;Acc:HGNC:30651]
ENSG00000115020	PIKFYVE	2:208266266-208358751	14.4233	15.5586	0.109311	up	0.24325	0.477572	phosphoinositide kinase, FYVE-type zinc finger containing [Source:HGNC Symbol;Acc:HGNC:23785]
ENSG00000134250	NOTCH2	1:119911552-120069626	78.3721	82.3687	0.0717546	up	0.39575	0.644768	notch 2 [Source:HGNC Symbol;Acc:HGNC:7882]
ENSG00000116863	ADPRHL2	1:36088874-36093932	23.3729	17.8887	-0.385787	down	5e-05	0.000461534	ADP-ribosylhydrolase like 2 [Source:HGNC Symbol;Acc:HGNC:21304]
ENSG00000060140	STYK1	12:10618938-10674318	0.635027	0.819131	0.367276	up	0.2971	0.540893	serine/threonine/tyrosine kinase 1 [Source:HGNC Symbol;Acc:HGNC:18889]
ENSG00000162065	TBC1D24	16:2475050-2531422	3.40143	3.74403	0.138452	up	0.59055	0.795977	TBC1 domain family member 24 [Source:HGNC Symbol;Acc:HGNC:29203]
ENSG00000171928	TVP23B	17:18780994-18806714	38.6632	34.8562	-0.149547	down	0.0871	0.238766	trans-golgi network vesicle protein 23 homolog B [Source:HGNC Symbol;Acc:HGNC:20399]
ENSG00000065427	KARS	16:75627473-75761872	40.5375	44.8405	0.145545	up	0.2439	0.478483	lysyl-tRNA synthetase [Source:HGNC Symbol;Acc:HGNC:6215]
ENSG00000130713	EXOSC2	9:130693720-130704894	9.67768	11.9852	0.308518	up	0.00395	0.0212552	exosome component 2 [Source:HGNC Symbol;Acc:HGNC:17097]
ENSG00000269858	EGLN2	19:40771647-40900508	43.3755	46.6856	0.106097	up	0.362	0.611443	egl-9 family hypoxia inducible factor 2 [Source:HGNC Symbol;Acc:HGNC:14660]
ENSG00000108510	MED13	17:61942604-62065282	20.047	19.4069	-0.0468184	down	0.7041	0.864194	mediator complex subunit 13 [Source:HGNC Symbol;Acc:HGNC:22474]
ENSG00000112144	ICK	6:53001278-53100873	12.9847	14.185	0.127549	up	0.2742	0.514597	intestinal cell kinase [Source:HGNC Symbol;Acc:HGNC:21219]
ENSG00000122035	RASL11A	13:27270326-27273690	0.742099	0.311837	-1.25082	down	0.03855	0.131191	RAS like family 11 member A [Source:HGNC Symbol;Acc:HGNC:23802]
ENSG00000121774	KHDRBS1	1:32013828-32102866	87.0984	88.4504	0.0222233	up	0.79185	0.912014	KH RNA binding domain containing, signal transduction associated 1 [Source:HGNC Symbol;Acc:HGNC:18116]
ENSG00000136235	GPNMB	7:23235966-23275108	16.2752	35.5624	1.12768	up	5e-05	0.000461534	glycoprotein nmb [Source:HGNC Symbol;Acc:HGNC:4462]
ENSG00000159593	NAE1	16:66802874-66873256	60.9664	67.6072	0.149162	up	0.097	0.257341	NEDD8 activating enzyme E1 subunit 1 [Source:HGNC Symbol;Acc:HGNC:621]
ENSG00000273382	RP5-1065J22.8	1:109087970-109096934	0.460511	0.403806	-0.189572	down	0.74745	0.890788	-
ENSG00000007255	TRAPPC6A	19:45071499-45305283	11.7188	10.4268	-0.168525	down	0.69595	0.859119	trafficking protein particle complex 6A [Source:HGNC Symbol;Acc:HGNC:23069]
ENSG00000197798	FAM118B	11:126202093-126278131	8.41234	13.4507	0.677108	up	0.0137	0.0584336	family with sequence similarity 118 member B [Source:HGNC Symbol;Acc:HGNC:26110]
ENSG00000269997	RP11-214K3.21	12:123762187-124316024	1.0183	0.967561	-0.0737351	down	0.96105	0.982804	-
ENSG00000163785	RYK	3:134065302-134250744	29.4562	31.3739	0.0909941	up	0.41525	0.664314	receptor-like tyrosine kinase [Source:HGNC Symbol;Acc:HGNC:10481]
ENSG00000204178	TMEM57	1:25430857-25500209	8.57986	7.06231	-0.280813	down	0.00135	0.0085343	transmembrane protein 57 [Source:HGNC Symbol;Acc:HGNC:25572]
ENSG00000156273	BACH1	21:29193479-29940033	5.31947	6.05559	0.186985	up	0.2718	0.511713	BTB domain and CNC homolog 1 [Source:HGNC Symbol;Acc:HGNC:935]
ENSG00000000460	C1orf112	1:169662006-169894267	15.3501	19.2541	0.326914	up	0.06915	0.201499	chromosome 1 open reading frame 112 [Source:HGNC Symbol;Acc:HGNC:25565]
ENSG00000221869	CEBPD	8:47736908-47739086	12.14	4.44479	-1.44958	down	5e-05	0.000461534	CCAAT/enhancer binding protein delta [Source:HGNC Symbol;Acc:HGNC:1835]
ENSG00000276644	DACH1	13:71437965-71867192	7.36251	8.593	0.222964	up	0.00095	0.00631121	dachshund family transcription factor 1 [Source:HGNC Symbol;Acc:HGNC:2663]
ENSG00000198467	TPM2	9:35681991-35691020	23.6126	5.67402	-2.05712	down	5e-05	0.000461534	tropomyosin 2 (beta) [Source:HGNC Symbol;Acc:HGNC:12011]
ENSG00000215478	CES5AP1	22:23359602-23387731	1.8372	0.0909946	-4.33558	down	0.07055	0.204265	carboxylesterase 5A pseudogene 1 [Source:HGNC Symbol;Acc:HGNC:38516]
ENSG00000102786	INTS6	13:51335772-51552364	13.5759	14.5711	0.102066	up	0.37315	0.622294	integrator complex subunit 6 [Source:HGNC Symbol;Acc:HGNC:14879]
ENSG00000225472	RP11-120J1.1	9:14081842-14398983	0.244348	0.474418	0.957221	up	0.61665	0.812732	-
ENSG00000161888	SPC24	19:11089361-11155808	15.0045	17.0049	0.180554	up	0.2696	0.509314	SPC24, NDC80 kinetochore complex component [Source:HGNC Symbol;Acc:HGNC:26913]
ENSG00000260075	NSFP1	17:46372854-46487141	0.316883	0.524981	0.728314	up	0.0478	0.153899	N-ethylmaleimide-sensitive factor pseudogene 1 [Source:HGNC Symbol;Acc:HGNC:31405]
ENSG00000099974	DDTL	22:23966900-23983915	1.23724	0.847734	-0.545445	down	0.10525	0.272289	D-dopachrome tautomerase-like [Source:HGNC Symbol;Acc:HGNC:33446]
ENSG00000158467	AHCYL2	7:129225022-129430211	14.3453	19.1241	0.414811	up	0.00015	0.00124644	adenosylhomocysteinase like 2 [Source:HGNC Symbol;Acc:HGNC:22204]
ENSG00000068650	ATP11A	13:112690328-112887168	5.4643	8.02141	0.553819	up	5e-05	0.000461534	ATPase phospholipid transporting 11A [Source:HGNC Symbol;Acc:HGNC:13552]
ENSG00000123700	KCNJ2	17:70166960-70180048	1.39576	2.0906	0.582865	up	5e-05	0.000461534	potassium voltage-gated channel subfamily J member 2 [Source:HGNC Symbol;Acc:HGNC:6263]
ENSG00000114391	RPL24	3:101681090-101686782	441.192	440.914	-0.000908924	down	0.99055	0.994603	ribosomal protein L24 [Source:HGNC Symbol;Acc:HGNC:10325]
ENSG00000113456	RAD1	5:34905263-34925996	21.4568	26.7499	0.3181	up	0.10405	0.270274	RAD1 checkpoint DNA exonuclease [Source:HGNC Symbol;Acc:HGNC:9806]
ENSG00000232940	HCG25	6:33249533-33276510	19.9177	14.4089	-0.46709	down	0.7067	0.865799	-
ENSG00000154229	PRKCA	17:66302635-66810743	6.79615	6.83166	0.00751764	up	0.94325	0.975269	protein kinase C alpha [Source:HGNC Symbol;Acc:HGNC:9393]
ENSG00000198026	ZNF335	20:45948652-45972172	7.36216	6.46315	-0.187893	down	0.01515	0.0633725	zinc finger protein 335 [Source:HGNC Symbol;Acc:HGNC:15807]
ENSG00000064012	CASP8	2:201233442-201287711	8.27423	7.34438	-0.171983	down	0.10265	0.267585	caspase 8 [Source:HGNC Symbol;Acc:HGNC:1509]
ENSG00000103257	SLC7A5	16:87830022-87869488	20.0901	16.0723	-0.321911	down	0.00025	0.00196205	solute carrier family 7 member 5 [Source:HGNC Symbol;Acc:HGNC:11063]
ENSG00000100036	SLC35E4	22:30635651-30669016	3.27772	3.67604	0.165462	up	0.2922	0.535781	solute carrier family 35 member E4 [Source:HGNC Symbol;Acc:HGNC:17058]
ENSG00000175445	LPL	8:19901716-19967258	4.75594	7.45532	0.648541	up	5e-05	0.000461534	lipoprotein lipase [Source:HGNC Symbol;Acc:HGNC:6677]
ENSG00000233184	RP11-421L21.3	1:100989622-101087268	2.28292	3.12287	0.451993	up	0.12815	0.313079	-
ENSG00000196419	XRCC6	22:41621118-41664048	157.283	176.95	0.169983	up	0.0382	0.130115	X-ray repair cross complementing 6 [Source:HGNC Symbol;Acc:HGNC:4055]
ENSG00000215041	NEURL4	17:7306998-7329393	13.9222	14.0613	0.0143422	up	0.96685	0.985379	neuralized E3 ubiquitin protein ligase 4 [Source:HGNC Symbol;Acc:HGNC:34410]
ENSG00000164330	EBF1	5:158695915-159099761	4.30743	4.56218	0.082897	up	0.5955	0.799777	early B-cell factor 1 [Source:HGNC Symbol;Acc:HGNC:3126]
ENSG00000143786	CNIH3	1:224385142-224740549	2.34113	2.86666	0.292163	up	0.7071	0.866212	cornichon family AMPA receptor auxiliary protein 3 [Source:HGNC Symbol;Acc:HGNC:26802]
ENSG00000136738	STAM	10:17644124-17715914	12.1142	13.9331	0.201826	up	0.07475	0.213893	signal transducing adaptor molecule [Source:HGNC Symbol;Acc:HGNC:11357]
ENSG00000197191	CYSRT1	9:137224634-137226311	0.658623	0.724449	0.137432	up	0.6568	0.836115	cysteine rich tail 1 [Source:HGNC Symbol;Acc:HGNC:30529]
ENSG00000153207	AHCTF1	1:246839097-246931978	30.4228	34.957	0.200428	up	0.42785	0.675493	AT-hook containing transcription factor 1 [Source:HGNC Symbol;Acc:HGNC:24618]
ENSG00000148541	FAM13C	10:59176589-59363181	11.4599	6.52349	-0.812874	down	5e-05	0.000461534	family with sequence similarity 13 member C [Source:HGNC Symbol;Acc:HGNC:19371]
ENSG00000275895	U2AF1L5	21:6484622-6499261	0.989735	0.946694	-0.0641443	down	0.8669	0.945252	U2 small nuclear RNA auxiliary factor 1 like 5 [Source:HGNC Symbol;Acc:HGNC:51830]
ENSG00000132481	TRIM47	17:75874160-75879546	26.4905	18.8455	-0.491258	down	5e-05	0.000461534	tripartite motif containing 47 [Source:HGNC Symbol;Acc:HGNC:19020]
ENSG00000113068	PFDN1	5:140174641-140303121	74.2179	74.3717	0.0029865	up	0.9759	0.987956	prefoldin subunit 1 [Source:HGNC Symbol;Acc:HGNC:8866]
ENSG00000133056	PIK3C2B	1:204377849-204494724	1.88793	1.48091	-0.350317	down	0.4852	0.724602	phosphatidylinositol-4-phosphate 3-kinase catalytic subunit type 2 beta [Source:HGNC Symbol;Acc:HGNC:8972]
ENSG00000278383	RP4-694B14.8	20:25612934-25696841	1.74692	0.663174	-1.39735	down	0.2841	0.526	-
ENSG00000147862	NFIB	9:14081842-14398983	17.089	11.3528	-0.590019	down	5e-05	0.000461534	nuclear factor I B [Source:HGNC Symbol;Acc:HGNC:7785]
ENSG00000065526	SPEN	1:15834473-15940460	15.9164	17.0158	0.096363	up	0.6464	0.831155	spen family transcriptional repressor [Source:HGNC Symbol;Acc:HGNC:17575]
ENSG00000266074	BAHCC1	17:81395474-81466332	0.606903	0.314902	-0.946563	down	0.03895	0.132085	BAH domain and coiled-coil containing 1 [Source:HGNC Symbol;Acc:HGNC:29279]
ENSG00000244586	WNT5A-AS1	3:55465714-55490539	1.49069	2.01136	0.43219	up	0.7605	0.897454	-
ENSG00000111196	MAGOHB	12:10604189-10613623	19.5518	25.2775	0.370549	up	0.00205	0.0122081	mago homolog B, exon junction complex core component [Source:HGNC Symbol;Acc:HGNC:25504]
ENSG00000124523	SIRT5	6:13574528-13615158	4.48288	3.46267	-0.372541	down	0.0134	0.0573924	sirtuin 5 [Source:HGNC Symbol;Acc:HGNC:14933]
ENSG00000014216	CAPN1	11:65177605-65212006	56.3042	58.9862	0.0671327	up	0.5478	0.769738	calpain 1 [Source:HGNC Symbol;Acc:HGNC:1476]
ENSG00000138780	GSTCD	4:105552619-106022478	7.16163	8.18078	0.191951	up	0.15955	0.364747	glutathione S-transferase C-terminal domain containing [Source:HGNC Symbol;Acc:HGNC:25806]
ENSG00000160214	RRP1	21:43789512-43805293	6.83754	7.89368	0.207221	up	0.0846	0.23391	ribosomal RNA processing 1 [Source:HGNC Symbol;Acc:HGNC:18785]
ENSG00000146757	ZNF92	7:65373798-65401135	6.86218	7.96872	0.215682	up	0.0267	0.099743	zinc finger protein 92 [Source:HGNC Symbol;Acc:HGNC:13168]
ENSG00000241764	AC002467.7	7:107742816-107761667	1.9148	2.34218	0.290656	up	0.59115	0.796363	-
ENSG00000122965	RBM19	12:113816737-113966371	5.83777	5.69599	-0.0354705	down	0.79705	0.914244	RNA binding motif protein 19 [Source:HGNC Symbol;Acc:HGNC:29098]
ENSG00000171467	ZNF318	6:43295693-43369478	8.84881	9.57211	0.113352	up	0.1993	0.421297	zinc finger protein 318 [Source:HGNC Symbol;Acc:HGNC:13578]
ENSG00000026652	AGPAT4	6:161129978-161274061	7.46267	4.33449	-0.78383	down	5e-05	0.000461534	1-acylglycerol-3-phosphate O-acyltransferase 4 [Source:HGNC Symbol;Acc:HGNC:20885]
ENSG00000249992	TMEM158	3:45224465-45226278	4.44803	5.23898	0.236119	up	0.06975	0.202711	transmembrane protein 158 (gene/pseudogene) [Source:HGNC Symbol;Acc:HGNC:30293]
ENSG00000171450	CDK5R2	2:218944628-218962162	0.73009	0.611665	-0.255334	down	0.28965	0.533058	cyclin dependent kinase 5 regulatory subunit 2 [Source:HGNC Symbol;Acc:HGNC:1776]
ENSG00000173917	HOXB2	17:48540893-48606414	2.91499	2.05625	-0.503476	down	0.5332	0.760459	homeobox B2 [Source:HGNC Symbol;Acc:HGNC:5113]
ENSG00000164924	YWHAZ	8:100916524-100953388	374.383	359.873	-0.0570252	down	0.5076	0.74117	tyrosine 3-monooxygenase/tryptophan 5-monooxygenase activation protein zeta [Source:HGNC Symbol;Acc:HGNC:12855]
ENSG00000161860	SYCE2	19:12891025-12919276	1.7806	0.776738	-1.19686	down	0.01815	0.0735259	synaptonemal complex central element protein 2 [Source:HGNC Symbol;Acc:HGNC:27411]
ENSG00000270024	C8orf44-SGK3	8:66667595-66862022	0.00053755	0.567879	10.045	up	0.1312	0.318561	C8orf44-SGK3 readthrough [Source:HGNC Symbol;Acc:HGNC:48354]
ENSG00000186314	PRELID2	5:145471798-145835369	9.05369	6.35832	-0.509859	down	0.0002	0.00161151	PRELI domain containing 2 [Source:HGNC Symbol;Acc:HGNC:28306]
ENSG00000068796	KIF2A	5:62306161-62628582	27.8548	34.9312	0.326594	up	0.04835	0.154893	kinesin family member 2A [Source:HGNC Symbol;Acc:HGNC:6318]
ENSG00000241058	NSUN6	10:18140676-18659285	5.49248	5.2647	-0.0611067	down	0.6655	0.841068	NOP2/Sun RNA methyltransferase family member 6 [Source:HGNC Symbol;Acc:HGNC:23529]
ENSG00000145604	SKP2	5:36151988-36184319	13.5679	10.7559	-0.335067	down	0.0007	0.00485338	S-phase kinase associated protein 2 [Source:HGNC Symbol;Acc:HGNC:10901]
ENSG00000179029	TMEM107	17:8173236-8176399	8.43051	6.44137	-0.388251	down	0.01205	0.0527393	transmembrane protein 107 [Source:HGNC Symbol;Acc:HGNC:28128]
ENSG00000267855	NDUFA7	19:8302126-8343262	41.8986	46.037	0.13589	up	0.7004	0.862125	NADH:ubiquinone oxidoreductase subunit A7 [Source:HGNC Symbol;Acc:HGNC:7691]
ENSG00000127995	CASD1	7:94509218-94557019	17.5824	15.8781	-0.147092	down	0.07745	0.219458	CAS1 domain containing 1 [Source:HGNC Symbol;Acc:HGNC:16014]
ENSG00000280143	AP000892.6	11:117199320-117232525	0.442752	0.699779	0.660399	up	0.1443	0.34154	-
ENSG00000180628	PCGF5	10:91163011-91284331	32.0553	36.1489	0.173388	up	0.2452	0.479811	polycomb group ring finger 5 [Source:HGNC Symbol;Acc:HGNC:28264]
ENSG00000149313	AASDHPPT	11:106051097-106101975	36.8843	35.9908	-0.0353808	down	0.6831	0.852133	aminoadipate-semialdehyde dehydrogenase-phosphopantetheinyl transferase [Source:HGNC Symbol;Acc:HGNC:14235]
ENSG00000271553	RP11-274B21.10	7:128667042-128668156	0.369061	0.692862	0.908708	up	0.07785	0.220187	-
ENSG00000155666	KDM8	16:27203494-27221768	0.992262	1.21975	0.297788	up	0.36835	0.618052	lysine demethylase 8 [Source:HGNC Symbol;Acc:HGNC:25840]
ENSG00000267102	RP11-686D22.7	17:35406683-35410228	11.0585	10.1365	-0.125602	down	0.3964	0.645431	-
ENSG00000147799	ARHGAP39	8:144529178-144605816	2.52253	2.4575	-0.0376753	down	0.7129	0.869178	Rho GTPase activating protein 39 [Source:HGNC Symbol;Acc:HGNC:29351]
ENSG00000276071	CTD-3234P18.6	19:36668101-36669404	0.589817	0.689561	0.225411	up	0.50825	0.741627	-
ENSG00000135750	KCNK1	1:233614003-233672512	3.13526	2.69579	-0.217877	down	0.1283	0.313247	potassium two pore domain channel subfamily K member 1 [Source:HGNC Symbol;Acc:HGNC:6272]
ENSG00000185721	DRG1	22:31399522-31662432	19.6653	21.4829	0.127534	up	0.3883	0.636805	developmentally regulated GTP binding protein 1 [Source:HGNC Symbol;Acc:HGNC:3029]
ENSG00000176973	FAM89B	11:65570429-65574198	45.5779	31.1948	-0.547027	down	5e-05	0.000461534	family with sequence similarity 89 member B [Source:HGNC Symbol;Acc:HGNC:16708]
ENSG00000263766	RP11-580I16.2	17:47522941-47649420	0.285295	0.976714	1.77548	up	0.232	0.464845	-
ENSG00000132294	EFR3A	8:131904087-132013642	24.425	26.0666	0.0938416	up	0.2753	0.515531	EFR3 homolog A [Source:HGNC Symbol;Acc:HGNC:28970]
ENSG00000102057	KCND1	X:48961377-48971569	0.693011	0.712848	0.0407156	up	0.88615	0.953147	potassium voltage-gated channel subfamily D member 1 [Source:HGNC Symbol;Acc:HGNC:6237]
ENSG00000106211	HSPB1	7:76302543-76304295	415.143	540.27	0.380072	up	5e-05	0.000461534	heat shock protein family B (small) member 1 [Source:HGNC Symbol;Acc:HGNC:5246]
ENSG00000070404	FSTL3	19:676364-683399	31.6847	15.6676	-1.016	down	5e-05	0.000461534	follistatin like 3 [Source:HGNC Symbol;Acc:HGNC:3973]
ENSG00000144567	FAM134A	2:219171896-219185479	59.8342	47.8822	-0.321483	down	0.00825	0.0391316	family with sequence similarity 134 member A [Source:HGNC Symbol;Acc:HGNC:28450]
ENSG00000037474	NSUN2	5:6599238-6633291	32.286	34.514	0.096272	up	0.389	0.637478	NOP2/Sun RNA methyltransferase family member 2 [Source:HGNC Symbol;Acc:HGNC:25994]
ENSG00000172728	FUT10	8:33370823-33513601	7.43886	7.26243	-0.0346293	down	0.91205	0.962822	fucosyltransferase 10 [Source:HGNC Symbol;Acc:HGNC:19234]
ENSG00000068366	ACSL4	X:109623699-109733403	58.1376	50.7402	-0.196342	down	0.02775	0.102497	acyl-CoA synthetase long-chain family member 4 [Source:HGNC Symbol;Acc:HGNC:3571]
ENSG00000152382	TADA1	1:166856509-166876327	14.4758	13.301	-0.122115	down	0.104	0.270274	transcriptional adaptor 1 [Source:HGNC Symbol;Acc:HGNC:30631]
ENSG00000164300	SERINC5	5:80111650-80256079	33.4688	23.7132	-0.497126	down	5e-05	0.000461534	serine incorporator 5 [Source:HGNC Symbol;Acc:HGNC:18825]
ENSG00000111203	ITFG2	12:1946053-2941140	9.36898	9.61588	0.037527	up	0.9148	0.96352	integrin alpha FG-GAP repeat containing 2 [Source:HGNC Symbol;Acc:HGNC:30879]
ENSG00000168672	FAM84B	8:126552441-126713415	14.8113	16.9375	0.193522	up	0.06625	0.195601	family with sequence similarity 84 member B [Source:HGNC Symbol;Acc:HGNC:24166]
ENSG00000230979	AC079250.1	2:47690715-47691246	0.925072	0.491452	-0.912514	down	0.26225	0.501455	-
ENSG00000196345	ZKSCAN7	3:44555192-44685653	0.566166	1.11648	0.979659	up	0.07245	0.208746	zinc finger with KRAB and SCAN domains 7 [Source:HGNC Symbol;Acc:HGNC:12955]
ENSG00000215158	RP11-1023L17.1	5:34164697-34244796	1.57025	1.79639	0.194104	up	0.5507	0.771771	-
ENSG00000169946	ZFPM2	8:104590732-106060524	0.435079	0.538115	0.306638	up	0.4261	0.673558	zinc finger protein, FOG family member 2 [Source:HGNC Symbol;Acc:HGNC:16700]
ENSG00000267575	CTC-459F4.3	19:27684579-27984984	7.82125	6.75282	-0.21191	down	0.2506	0.487196	-
ENSG00000259952	AC009133.15	16:29806105-29848039	6.44674	6.243	-0.0463321	down	0.97925	0.989297	-
ENSG00000227640	SOX21-AS1	13:94712715-94716246	19.8528	14.4438	-0.458891	down	5e-05	0.000461534	-
ENSG00000248431	AC005150.1	4:162740667-162742048	4.63456	32.1601	2.79477	up	5e-05	0.000461534	-
ENSG00000170445	HARS	5:140664675-140706676	39.0381	40.4162	0.0500521	up	0.75195	0.892935	histidyl-tRNA synthetase [Source:HGNC Symbol;Acc:HGNC:4816]
ENSG00000261884	CTC-479C5.12	16:67893271-67937087	1.01708	1.68083	0.724743	up	0.34385	0.59454	-
ENSG00000127948	POR	7:75899199-75994659	18.5537	25.5996	0.464411	up	0.0006	0.00425189	cytochrome p450 oxidoreductase [Source:HGNC Symbol;Acc:HGNC:9208]
ENSG00000233461	RP11-295G20.2	1:231522387-231528556	2.85698	4.19255	0.553337	up	0.11505	0.29071	-
ENSG00000206417	H1FX-AS1	3:129314770-129326225	2.86112	1.30208	-1.13576	down	0.15485	0.357503	-
ENSG00000054282	SDCCAG8	1:243256033-243851079	16.1033	16.8774	0.0677366	up	0.79035	0.911707	serologically defined colon cancer antigen 8 [Source:HGNC Symbol;Acc:HGNC:10671]
ENSG00000161267	BDH1	3:197509782-197573323	12.9329	13.8395	0.0977397	up	0.4931	0.730452	3-hydroxybutyrate dehydrogenase, type 1 [Source:HGNC Symbol;Acc:HGNC:1027]
ENSG00000100767	PAPLN	14:73237496-73274640	0.728721	0.483691	-0.59128	down	0.05485	0.169648	papilin, proteoglycan like sulfated glycoprotein [Source:HGNC Symbol;Acc:HGNC:19262]
ENSG00000107938	EDRF1	10:125683228-125764143	23.8174	18.7683	-0.343717	down	0.0032	0.0177591	erythroid differentiation regulatory factor 1 [Source:HGNC Symbol;Acc:HGNC:24640]
ENSG00000232977	LINC00327	13:23466570-23487464	0.227578	0.478102	1.07096	up	0.04865	0.155627	-
ENSG00000136937	NCBP1	9:97633625-97673748	15.7165	18.1252	0.205716	up	0.0336	0.118345	nuclear cap binding protein subunit 1 [Source:HGNC Symbol;Acc:HGNC:7658]
ENSG00000150967	ABCB9	12:122920950-122982913	5.48019	4.90642	-0.159555	down	0.6647	0.841006	ATP binding cassette subfamily B member 9 [Source:HGNC Symbol;Acc:HGNC:50]
ENSG00000198689	SLC9A6	X:135962069-136047269	17.8009	21.0567	0.242327	up	0.2363	0.469976	solute carrier family 9 member A6 [Source:HGNC Symbol;Acc:HGNC:11079]
ENSG00000184702	SEPT5	22:19714463-19724772	9.28334	7.4263	-0.322002	down	0.04115	0.13719	septin 5 [Source:HGNC Symbol;Acc:HGNC:9164]
ENSG00000182004	SNRPE	1:203861602-203870550	86.9489	87.3627	0.0068487	up	0.93005	0.970427	small nuclear ribonucleoprotein polypeptide E [Source:HGNC Symbol;Acc:HGNC:11161]
ENSG00000255139	AP000442.1	11:59616428-59668980	0.430164	0.587136	0.448811	up	0.81675	0.922576	-
ENSG00000233927	RPS28	19:8302126-8343262	311.356	266.219	-0.22595	down	0.31395	0.561495	ribosomal protein S28 [Source:HGNC Symbol;Acc:HGNC:10418]
ENSG00000179331	RAB39A	11:107928502-107963482	0.427823	0.564583	0.400172	up	0.1806	0.394765	RAB39A, member RAS oncogene family [Source:HGNC Symbol;Acc:HGNC:16521]
ENSG00000278356	RP11-372B4.3	12:1946053-2941140	1.25083	0.550133	-1.18503	down	0.5995	0.802006	-
ENSG00000091640	SPAG7	17:4959225-4967872	31.5909	28.8218	-0.132347	down	0.08495	0.234583	sperm associated antigen 7 [Source:HGNC Symbol;Acc:HGNC:11216]
ENSG00000112379	ARFGEF3	6:138161920-138344663	5.14894	2.85565	-0.850458	down	5e-05	0.000461534	ARFGEF family member 3 [Source:HGNC Symbol;Acc:HGNC:21213]
ENSG00000273151	RP11-449P15.2	7:816614-896436	1.09674	1.05086	-0.0616593	down	0.8926	0.954825	-
ENSG00000138796	HADH	4:107989713-108035175	20.5898	23.4914	0.190203	up	0.02025	0.0802396	hydroxyacyl-CoA dehydrogenase [Source:HGNC Symbol;Acc:HGNC:4799]
ENSG00000105072	C19orf44	19:16479056-16660442	3.26473	2.91293	-0.16449	down	0.68775	0.854061	chromosome 19 open reading frame 44 [Source:HGNC Symbol;Acc:HGNC:26141]
ENSG00000125944	HNRNPR	1:23303770-23344336	128.673	149.995	0.221209	up	0.01005	0.0456996	heterogeneous nuclear ribonucleoprotein R [Source:HGNC Symbol;Acc:HGNC:5047]
ENSG00000166228	PCBD1	10:70882279-70888784	36.3213	45.7124	0.331769	up	0.00025	0.00196205	pterin-4 alpha-carbinolamine dehydratase 1 [Source:HGNC Symbol;Acc:HGNC:8646]
ENSG00000241458	RPL7P19	5:138473743-138474361	0.928252	0.62545	-0.569621	down	0.22405	0.454993	ribosomal protein L7 pseudogene 19 [Source:HGNC Symbol;Acc:HGNC:36268]
ENSG00000125652	ALKBH7	19:6372432-6379058	23.1051	22.1073	-0.0636902	down	0.5573	0.777133	alkB homolog 7 [Source:HGNC Symbol;Acc:HGNC:21306]
ENSG00000189343	RPS2P46	17:19417803-19492991	0.988313	0.940276	-0.0718833	down	0.8514	0.937685	ribosomal protein S2 pseudogene 46 [Source:HGNC Symbol;Acc:HGNC:35839]
ENSG00000023516	AKAP11	13:42272152-42323267	14.2907	13.7896	-0.0514918	down	0.53195	0.760013	A-kinase anchoring protein 11 [Source:HGNC Symbol;Acc:HGNC:369]
ENSG00000136111	TBC1D4	13:75284664-75482114	2.72601	2.67676	-0.0262992	down	0.8843	0.952535	TBC1 domain family member 4 [Source:HGNC Symbol;Acc:HGNC:19165]
ENSG00000143382	ADAMTSL4	1:150548561-150579738	1.1089	0.955338	-0.215046	down	0.8525	0.938182	ADAMTS like 4 [Source:HGNC Symbol;Acc:HGNC:19706]
ENSG00000132356	PRKAA1	5:40759378-40798374	53.1152	49.9033	-0.0899896	down	0.43665	0.684128	protein kinase AMP-activated catalytic subunit alpha 1 [Source:HGNC Symbol;Acc:HGNC:9376]
ENSG00000274213	RP11-670E13.6	17:56914185-56914533	2.97235	1.96356	-0.598129	down	0.45905	0.702436	-
ENSG00000279123	RP11-424M24.3	16:70687438-70801161	0.53031	0.326644	-0.699119	down	0.7692	0.902132	-
ENSG00000267500	ZNF887P	19:11639775-11686569	0.982272	1.18942	0.276063	up	0.23995	0.473932	zinc finger protein 887, pseudogene [Source:HGNC Symbol;Acc:HGNC:38700]
ENSG00000110921	MVK	12:109553736-109598117	5.08371	5.93781	0.224049	up	0.1075	0.276254	mevalonate kinase [Source:HGNC Symbol;Acc:HGNC:7530]
ENSG00000213903	LTB4R	14:24299861-24318036	6.85014	4.80215	-0.512454	down	0.14545	0.34326	leukotriene B4 receptor [Source:HGNC Symbol;Acc:HGNC:6713]
ENSG00000168438	CDC40	6:110180140-110358272	17.9156	17.5805	-0.0272407	down	0.80535	0.918305	cell division cycle 40 [Source:HGNC Symbol;Acc:HGNC:17350]
ENSG00000274667	RP11-31H5.3	15:56630180-56918571	1.2848	0.60257	-1.09234	down	0.31845	0.566517	-
ENSG00000117597	DIEXF	1:209828006-209857565	4.03988	4.26597	0.0785604	up	0.3119	0.558931	digestive organ expansion factor homolog (zebrafish) [Source:HGNC Symbol;Acc:HGNC:28440]
ENSG00000116133	DHCR24	1:54849632-54888850	66.1835	73.9009	0.159121	up	0.05225	0.163734	24-dehydrocholesterol reductase [Source:HGNC Symbol;Acc:HGNC:2859]
ENSG00000108582	CPD	17:30378904-30469989	32.1846	33.3872	0.0529255	up	0.54055	0.765134	carboxypeptidase D [Source:HGNC Symbol;Acc:HGNC:2301]
ENSG00000248333	CDK11B	1:1632094-1659012	15.8179	19.7433	0.319806	up	0.0001	0.000869413	cyclin dependent kinase 11B [Source:HGNC Symbol;Acc:HGNC:1729]
ENSG00000163975	MELTF	3:196988620-197029816	1.31571	1.32771	0.0131072	up	0.9671	0.985379	melanotransferrin [Source:HGNC Symbol;Acc:HGNC:7037]
ENSG00000179627	ZBTB42	14:104800595-104804712	1.60446	1.55025	-0.0495867	down	0.7971	0.914244	zinc finger and BTB domain containing 42 [Source:HGNC Symbol;Acc:HGNC:32550]
ENSG00000188234	AGAP4	10:45825593-45853875	6.94356	5.54908	-0.323426	down	0.06805	0.199274	ArfGAP with GTPase domain, ankyrin repeat and PH domain 4 [Source:HGNC Symbol;Acc:HGNC:23459]
ENSG00000137843	PAK6	15:40161022-40277487	0.662287	1.11938	0.757175	up	0.1473	0.345878	p21 (RAC1) activated kinase 6 [Source:HGNC Symbol;Acc:HGNC:16061]
ENSG00000155508	CNOT8	5:154818490-154876793	52.0834	40.5577	-0.360848	down	0.0006	0.00425189	CCR4-NOT transcription complex subunit 8 [Source:HGNC Symbol;Acc:HGNC:9207]
ENSG00000164294	GPX8	5:55112994-55173175	73.1819	81.4898	0.155132	up	0.1372	0.329443	glutathione peroxidase 8 (putative) [Source:HGNC Symbol;Acc:HGNC:33100]
ENSG00000198954	KIF1BP	10:68988720-69043544	38.6391	39.3234	0.0253273	up	0.76645	0.900769	KIF1 binding protein [Source:HGNC Symbol;Acc:HGNC:23419]
ENSG00000117143	UAP1	1:162561505-162599842	35.3945	56.8335	0.683216	up	5e-05	0.000461534	UDP-N-acetylglucosamine pyrophosphorylase 1 [Source:HGNC Symbol;Acc:HGNC:12457]
ENSG00000182324	KCNJ14	19:48445772-48482314	0.569706	0.450322	-0.339259	down	0.76525	0.900769	potassium voltage-gated channel subfamily J member 14 [Source:HGNC Symbol;Acc:HGNC:6260]
ENSG00000168993	CPLX1	4:784956-826198	1.26613	1.37423	0.118199	up	0.6295	0.820897	complexin 1 [Source:HGNC Symbol;Acc:HGNC:2309]
ENSG00000111450	STX2	12:130789599-130839266	14.3005	13.5615	-0.0765491	down	0.39645	0.645431	syntaxin 2 [Source:HGNC Symbol;Acc:HGNC:3403]
ENSG00000183495	EP400	12:131949919-132081102	9.17145	10.2794	0.164538	up	0.1502	0.350126	E1A binding protein p400 [Source:HGNC Symbol;Acc:HGNC:11958]
ENSG00000130751	NPAS1	19:47019819-47045775	3.08898	2.26207	-0.449485	down	0.037	0.127351	neuronal PAS domain protein 1 [Source:HGNC Symbol;Acc:HGNC:7894]
ENSG00000280079	CTC-260E6.4	19:20077993-20321305	0.641709	0.911271	0.505962	up	0.17685	0.389555	-
ENSG00000133704	IPO8	12:30628987-30695986	17.8111	17.4149	-0.0324524	down	0.76515	0.900734	importin 8 [Source:HGNC Symbol;Acc:HGNC:9853]
ENSG00000088340	FER1L4	20:35558736-35607562	2.52835	0.980989	-1.36589	down	5e-05	0.000461534	fer-1 like family member 4, pseudogene [Source:HGNC Symbol;Acc:HGNC:15801]
ENSG00000132359	RAP1GAP2	17:2755704-3037739	1.3656	1.07497	-0.345245	down	0.2096	0.435893	RAP1 GTPase activating protein 2 [Source:HGNC Symbol;Acc:HGNC:29176]
ENSG00000254595	CTD-2010I16.1	11:6488185-6489377	0.430316	0.519091	0.270591	up	0.6648	0.841006	-
ENSG00000106031	HOXA13	7:27193502-27207259	1.30594	1.06708	-0.291422	down	0.03435	0.120327	homeobox A13 [Source:HGNC Symbol;Acc:HGNC:5102]
ENSG00000007392	LUC7L	16:188968-229463	39.9805	29.4166	-0.442666	down	5e-05	0.000461534	LUC7 like [Source:HGNC Symbol;Acc:HGNC:6723]
ENSG00000057657	PRDM1	6:106045422-106325820	1.99339	1.34127	-0.571622	down	0.06995	0.202947	PR/SET domain 1 [Source:HGNC Symbol;Acc:HGNC:9346]
ENSG00000153310	FAM49B	8:129832300-130017129	48.5814	56.4969	0.217766	up	0.0359	0.124538	family with sequence similarity 49 member B [Source:HGNC Symbol;Acc:HGNC:25216]
ENSG00000241769	LINC00893	X:149476989-149550510	10.6636	5.09347	-1.06597	down	0.0624	0.186921	-
ENSG00000277135	RP11-327J17.9	15:95990581-96340263	0.700059	0.324977	-1.10714	down	0.6435	0.829395	-
ENSG00000281530	DGCR12	22:19036281-19128449	0.71165	0.7049	-0.0137494	down	0.6311	0.821315	-
ENSG00000181016	LSMEM1	7:112422967-112491062	1.98052	2.99414	0.596268	up	0.4069	0.655859	leucine rich single-pass membrane protein 1 [Source:HGNC Symbol;Acc:HGNC:22036]
ENSG00000260855	RP11-439E19.10	1:246771836-246830059	0.723378	0.649501	-0.155417	down	0.4809	0.721612	-
ENSG00000180229	HERC2P3	15:20379494-20506180	7.54684	5.57305	-0.437406	down	0.0574	0.175562	hect domain and RLD 2 pseudogene 3 [Source:HGNC Symbol;Acc:HGNC:4871]
ENSG00000157617	C2CD2	21:41885111-41953890	8.75005	7.01872	-0.318084	down	0.51185	0.744764	C2 calcium dependent domain containing 2 [Source:HGNC Symbol;Acc:HGNC:1266]
ENSG00000076242	MLH1	3:36993331-37050918	33.8062	38.3045	0.180226	up	0.26885	0.508209	mutL homolog 1 [Source:HGNC Symbol;Acc:HGNC:7127]
ENSG00000187446	CHP1	15:41230838-41281890	38.2623	42.8837	0.164507	up	0.0488	0.155945	calcineurin like EF-hand protein 1 [Source:HGNC Symbol;Acc:HGNC:17433]
ENSG00000198919	DZIP3	3:108589681-108694846	8.69105	10.0615	0.211244	up	0.0606	0.182773	DAZ interacting zinc finger protein 3 [Source:HGNC Symbol;Acc:HGNC:30938]
ENSG00000275764	RP11-582E3.6	12:27022545-27066343	3.01122	2.12989	-0.49957	down	0.0244	0.0929541	-
ENSG00000232295	RP11-154D6.1	6:71221456-71420769	1.03918	0.681504	-0.608646	down	0.2322	0.465004	-
ENSG00000114648	KLHL18	3:47164496-47346816	7.13544	8.27697	0.2141	up	0.05355	0.166362	kelch like family member 18 [Source:HGNC Symbol;Acc:HGNC:29120]
ENSG00000105968	H2AFV	7:44826790-44848083	225.967	346.414	0.61639	up	5e-05	0.000461534	H2A histone family member V [Source:HGNC Symbol;Acc:HGNC:20664]
ENSG00000143036	SLC44A3	1:94613813-94895246	0.45558	1.00423	1.14031	up	0.00185	0.0112121	solute carrier family 44 member 3 [Source:HGNC Symbol;Acc:HGNC:28689]
ENSG00000274383	CTD-2017F17.2	15:64841882-64958700	1.4704	0.725268	-1.01962	down	0.11045	0.281954	-
ENSG00000196449	YRDC	1:37802943-37809454	14.9501	17.5146	0.228407	up	0.0893	0.242895	yrdC N6-threonylcarbamoyltransferase domain containing [Source:HGNC Symbol;Acc:HGNC:28905]
ENSG00000114686	MRPL3	3:131462211-131502983	43.2806	51.3225	0.24587	up	0.0044	0.0233023	mitochondrial ribosomal protein L3 [Source:HGNC Symbol;Acc:HGNC:10379]
ENSG00000160949	TONSL	8:144428774-144444444	9.53272	10.7166	0.168886	up	0.0166	0.0682883	tonsoku-like, DNA repair protein [Source:HGNC Symbol;Acc:HGNC:7801]
ENSG00000124193	SRSF6	20:43457927-43464247	140.048	124.68	-0.167688	down	0.0609	0.183606	serine and arginine rich splicing factor 6 [Source:HGNC Symbol;Acc:HGNC:10788]
ENSG00000099875	MKNK2	19:2037464-2051244	35.2016	30.5308	-0.205374	down	0.0801	0.224694	MAP kinase interacting serine/threonine kinase 2 [Source:HGNC Symbol;Acc:HGNC:7111]
ENSG00000213442	RPL18AP3	12:104215778-104350305	3.40449	3.06414	-0.151955	down	0.92955	0.970351	ribosomal protein L18a pseudogene 3 [Source:HGNC Symbol;Acc:HGNC:31387]
ENSG00000116539	ASH1L	1:155335267-155563944	14.0124	13.5004	-0.0536928	down	0.65405	0.834465	ASH1 like histone lysine methyltransferase [Source:HGNC Symbol;Acc:HGNC:19088]
ENSG00000235946	LL0XNC01-240C2.1	X:104062541-104063037	1.19873	1.51458	0.337413	up	0.5054	0.739429	-
ENSG00000099860	GADD45B	19:2476121-2478259	38.5119	25.436	-0.598434	down	5e-05	0.000461534	growth arrest and DNA damage inducible beta [Source:HGNC Symbol;Acc:HGNC:4096]
ENSG00000092108	SCFD1	14:30622111-30822702	29.8556	34.5019	0.208673	up	0.07075	0.204728	sec1 family domain containing 1 [Source:HGNC Symbol;Acc:HGNC:20726]
ENSG00000121671	CRY2	11:45847117-45883248	6.48983	3.83261	-0.759852	down	5e-05	0.000461534	cryptochrome circadian clock 2 [Source:HGNC Symbol;Acc:HGNC:2385]
ENSG00000196878	LAMB3	1:209614869-209652466	5.88101	4.5174	-0.38057	down	0.03155	0.113037	laminin subunit beta 3 [Source:HGNC Symbol;Acc:HGNC:6490]
ENSG00000249755	RP11-466G12.2	4:88520984-88708542	0.374178	0.994679	1.41051	up	0.60795	0.807838	-
ENSG00000124733	MEA1	6:42984498-43013968	71.5389	69.8337	-0.0348044	down	0.79085	0.911827	male-enhanced antigen 1 [Source:HGNC Symbol;Acc:HGNC:6986]
ENSG00000132612	VPS4A	16:69105563-69408571	31.3545	38.6117	0.300365	up	0.11805	0.295942	vacuolar protein sorting 4 homolog A [Source:HGNC Symbol;Acc:HGNC:13488]
ENSG00000170619	COMMD5	8:144827463-144853736	18.7398	17.4691	-0.1013	down	0.36575	0.615416	COMM domain containing 5 [Source:HGNC Symbol;Acc:HGNC:17902]
ENSG00000267745	RP11-686D22.8	17:35406683-35410228	4.96182	4.34034	-0.19306	down	0.2064	0.431159	-
ENSG00000005075	POLR2J	7:102464928-102478907	31.287	47.8164	0.611939	up	5e-05	0.000461534	RNA polymerase II subunit J [Source:HGNC Symbol;Acc:HGNC:9197]
ENSG00000131781	FMO5	1:147172770-147517875	1.71701	1.64948	-0.0578869	down	0.88885	0.953927	flavin containing monooxygenase 5 [Source:HGNC Symbol;Acc:HGNC:3773]
ENSG00000188878	FBF1	17:75897059-75941140	5.35304	5.31266	-0.0109238	down	0.96195	0.983202	Fas binding factor 1 [Source:HGNC Symbol;Acc:HGNC:24674]
ENSG00000256742	RP13-941N14.1	12:121400040-121593504	0.636525	1.15949	0.865196	up	0.7114	0.868174	-
ENSG00000149571	KIRREL3	11:126355639-127006058	0.649818	0.311349	-1.06151	down	0.22025	0.450321	kin of IRRE like 3 (Drosophila) [Source:HGNC Symbol;Acc:HGNC:23204]
ENSG00000176454	LPCAT4	15:34358617-34367278	30.8071	31.1649	0.0166573	up	0.873	0.947999	lysophosphatidylcholine acyltransferase 4 [Source:HGNC Symbol;Acc:HGNC:30059]
ENSG00000166855	CLPX	15:65148218-65185342	21.5803	20.7003	-0.0600655	down	0.6608	0.839058	caseinolytic mitochondrial matrix peptidase chaperone subunit [Source:HGNC Symbol;Acc:HGNC:2088]
ENSG00000224420	ADM5	19:49675785-49690575	1.57367	1.0108	-0.638631	down	0.4525	0.696982	adrenomedullin 5 (putative) [Source:HGNC Symbol;Acc:HGNC:27293]
ENSG00000128789	PSMG2	18:12438889-12725740	38.7942	43.178	0.154456	up	0.35435	0.604955	proteasome assembly chaperone 2 [Source:HGNC Symbol;Acc:HGNC:24929]
ENSG00000189227	C15orf61	15:67201032-67530143	2.61495	2.67813	0.0344437	up	0.9411	0.974695	chromosome 15 open reading frame 61 [Source:HGNC Symbol;Acc:HGNC:34453]
ENSG00000269693	CTD-2192J16.20	19:12379188-12640098	0.676657	0.57314	-0.239537	down	0.61245	0.810254	-
ENSG00000138750	NUP54	4:76114658-76148515	64.3248	70.3367	0.128903	up	0.1983	0.419702	nucleoporin 54 [Source:HGNC Symbol;Acc:HGNC:17359]
ENSG00000155256	ZFYVE27	10:97737120-97760907	16.002	18.3345	0.196304	up	0.12975	0.315786	zinc finger FYVE-type containing 27 [Source:HGNC Symbol;Acc:HGNC:26559]
ENSG00000166377	ATP9B	18:79069284-79378283	5.39061	4.61063	-0.225484	down	0.57025	0.784538	ATPase phospholipid transporting 9B (putative) [Source:HGNC Symbol;Acc:HGNC:13541]
ENSG00000227370	RP4-669P10.19	22:42085524-42139927	0.430272	1.17591	1.45046	up	0.41265	0.661597	-
ENSG00000270124	RP11-118F19.1	16:85169524-85690073	0.487791	1.00295	1.03991	up	0.62815	0.820174	-
ENSG00000087086	FTL	19:48965300-48966878	6189.42	9998.32	0.691882	up	5e-05	0.000461534	ferritin light chain [Source:HGNC Symbol;Acc:HGNC:3999]
ENSG00000248019	FAM13A-AS1	4:88709788-89111398	2.67092	1.11735	-1.25726	down	5e-05	0.000461534	-
ENSG00000235316	DUSP8P5	10:73730561-73737311	2.39494	2.08928	-0.196986	down	0.2346	0.467622	dual specificity phosphatase 8 pseudogene 5 [Source:HGNC Symbol;Acc:HGNC:45003]
ENSG00000228897	CTD-2021A8.2	7:51386362-51387101	0.163079	0.492906	1.59574	up	0.1065	0.274417	-
ENSG00000259343	TMC3-AS1	15:81324376-81374213	0.44627	1.17227	1.39332	up	0.08275	0.230325	-
ENSG00000226332	RP11-157P1.4	20:62302092-62367312	4.13666	1.02104	-2.01843	down	0.402	0.650684	-
ENSG00000072121	ZFYVE26	14:67701885-67816590	3.82983	4.05997	0.0841872	up	0.58555	0.793189	zinc finger FYVE-type containing 26 [Source:HGNC Symbol;Acc:HGNC:20761]
ENSG00000064692	SNCAIP	5:122311296-122479087	2.84063	2.23565	-0.345516	down	0.0856	0.235955	synuclein alpha interacting protein [Source:HGNC Symbol;Acc:HGNC:11139]
ENSG00000230148	HOXB-AS1	17:48540893-48606414	1.40144	0.900758	-0.637695	down	0.7242	0.877047	-
ENSG00000227671	RP11-488L18.4	1:247189850-247241823	49.0579	57.5219	0.229625	up	0.0428	0.141346	-
ENSG00000081803	CADPS2	7:122318424-122886759	1.78431	3.98384	1.1588	up	5e-05	0.000461534	calcium dependent secretion activator 2 [Source:HGNC Symbol;Acc:HGNC:16018]
ENSG00000164879	CA3	8:85327607-85481493	2.20197	1.30884	-0.750504	down	0.0005	0.00361643	carbonic anhydrase 3 [Source:HGNC Symbol;Acc:HGNC:1374]
ENSG00000180964	TCEAL8	X:103252994-103255203	91.0823	78.3554	-0.217137	down	0.0112	0.0499413	transcription elongation factor A like 8 [Source:HGNC Symbol;Acc:HGNC:28683]
ENSG00000196549	MME	3:155024123-155183729	4.45145	2.5536	-0.801744	down	5e-05	0.000461534	membrane metalloendopeptidase [Source:HGNC Symbol;Acc:HGNC:7154]
ENSG00000237649	KIFC1	6:33391535-33409924	49.5645	59.228	0.256973	up	0.0329	0.116492	kinesin family member C1 [Source:HGNC Symbol;Acc:HGNC:6389]
ENSG00000163435	ELF3	1:201982371-202017188	1.38736	1.05387	-0.396643	down	0.46865	0.711472	E74 like ETS transcription factor 3 [Source:HGNC Symbol;Acc:HGNC:3318]
ENSG00000078618	NRDC	1:51561865-51878937	71.5257	75.7734	0.0832313	up	0.53975	0.764705	nardilysin convertase [Source:HGNC Symbol;Acc:HGNC:7995]
ENSG00000136807	CDK9	9:127785678-127790787	21.1491	20.1127	-0.0724905	down	0.60435	0.805695	cyclin dependent kinase 9 [Source:HGNC Symbol;Acc:HGNC:1780]
ENSG00000135631	RAB11FIP5	2:72942035-73156721	10.3295	9.84591	-0.0691698	down	0.57105	0.78465	RAB11 family interacting protein 5 [Source:HGNC Symbol;Acc:HGNC:24845]
ENSG00000128342	LIF	22:30239193-30246998	4.33783	5.65992	0.383807	up	0.0434	0.142837	leukemia inhibitory factor [Source:HGNC Symbol;Acc:HGNC:6596]
ENSG00000155096	AZIN1	8:102826356-102977876	46.6759	61.9316	0.407998	up	5e-05	0.000461534	antizyme inhibitor 1 [Source:HGNC Symbol;Acc:HGNC:16432]
ENSG00000196743	GM2A	5:151181051-151270440	16.9756	19.8134	0.223013	up	0.0117	0.0516476	GM2 ganglioside activator [Source:HGNC Symbol;Acc:HGNC:4367]
ENSG00000004139	SARM1	17:28357580-28407197	11.4878	7.25258	-0.663534	down	0.00145	0.00909556	sterile alpha and TIR motif containing 1 [Source:HGNC Symbol;Acc:HGNC:17074]
ENSG00000083097	DOPEY1	6:83067665-83198932	13.3037	12.9919	-0.0342143	down	0.9256	0.968591	dopey family member 1 [Source:HGNC Symbol;Acc:HGNC:21194]
ENSG00000169564	PCBP1	2:69960088-70103220	150.349	148.302	-0.0197806	down	0.8157	0.922427	poly(rC) binding protein 1 [Source:HGNC Symbol;Acc:HGNC:8647]
ENSG00000118246	FASTKD2	2:206737762-206792509	15.1203	18.553	0.295165	up	0.00095	0.00631121	FAST kinase domains 2 [Source:HGNC Symbol;Acc:HGNC:29160]
ENSG00000233337	UBE2FP3	1:111437513-111438037	1.10329	0.648515	-0.766597	down	0.23605	0.469601	ubiquitin conjugating enzyme E2 F (putative) pseudogene 3 [Source:HGNC Symbol;Acc:HGNC:44537]
ENSG00000224914	LINC00863	10:87342735-87370695	1.95913	1.92688	-0.0239497	down	0.8322	0.929037	-
ENSG00000005100	DHX33	17:5282264-5469060	11.2866	13.0267	0.206865	up	0.3958	0.644781	DEAH-box helicase 33 [Source:HGNC Symbol;Acc:HGNC:16718]
ENSG00000257453	RP11-290L1.3	12:76025446-76033932	14.5666	6.90207	-1.07757	down	0.5686	0.783797	-
ENSG00000119636	BBOF1	14:73851843-74084493	2.33324	2.00256	-0.220489	down	0.7519	0.892935	basal body orientation factor 1 [Source:HGNC Symbol;Acc:HGNC:19855]
ENSG00000197183	NOL4L	20:32443058-32608893	7.39099	6.44858	-0.196786	down	0.1838	0.399326	nucleolar protein 4 like [Source:HGNC Symbol;Acc:HGNC:16106]
ENSG00000234678	RP11-465N4.4	1:201982371-202017188	0.472549	0.370399	-0.351385	down	0.847	0.93613	-
ENSG00000111371	SLC38A1	12:46183062-46270017	23.9593	26.1653	0.127065	up	0.23315	0.465916	solute carrier family 38 member 1 [Source:HGNC Symbol;Acc:HGNC:13447]
ENSG00000089091	DZANK1	20:18383366-18484643	1.8122	1.37989	-0.393186	down	0.07145	0.206444	double zinc ribbon and ankyrin repeat domains 1 [Source:HGNC Symbol;Acc:HGNC:15858]
ENSG00000105171	POP4	19:29604016-29617237	51.9522	56.5884	0.123322	up	0.4001	0.648836	POP4 homolog, ribonuclease P/MRP subunit [Source:HGNC Symbol;Acc:HGNC:30081]
ENSG00000131725	WDR44	X:118346072-118449961	22.6151	20.5225	-0.140081	down	0.12045	0.300122	WD repeat domain 44 [Source:HGNC Symbol;Acc:HGNC:30512]
ENSG00000178917	ZNF852	3:44498969-44510636	1.43041	1.87936	0.393821	up	0.0115	0.0509106	zinc finger protein 852 [Source:HGNC Symbol;Acc:HGNC:27713]
ENSG00000165698	SPACA9	9:132725577-132890201	1.15717	0.733888	-0.656967	down	0.00095	0.00631121	sperm acrosome associated 9 [Source:HGNC Symbol;Acc:HGNC:1367]
ENSG00000134853	PDGFRA	4:53377642-54298247	76.3083	46.6797	-0.709044	down	5e-05	0.000461534	platelet derived growth factor receptor alpha [Source:HGNC Symbol;Acc:HGNC:8803]
ENSG00000244313	RP11-425L10.1	11:46396413-46594125	0.716294	0.348244	-1.04045	down	0.4573	0.700684	-
ENSG00000177173	NAP1L4P1	1:116514534-116571039	1.60228	1.30164	-0.299801	down	0.61055	0.80913	nucleosome assembly protein 1 like 4 pseudogene 1 [Source:HGNC Symbol;Acc:HGNC:39740]
ENSG00000164221	CCDC112	5:115267187-115296831	7.37838	6.36822	-0.212413	down	0.011	0.0492204	coiled-coil domain containing 112 [Source:HGNC Symbol;Acc:HGNC:28599]
ENSG00000124766	SOX4	6:21528738-21598619	113.545	65.2448	-0.799329	down	5e-05	0.000461534	SRY-box 4 [Source:HGNC Symbol;Acc:HGNC:11200]
ENSG00000135968	GCC2	2:108448560-108534196	14.6167	13.5123	-0.113339	down	0.5345	0.761326	GRIP and coiled-coil domain containing 2 [Source:HGNC Symbol;Acc:HGNC:23218]
ENSG00000255717	SNHG1	11:62851987-62855914	125.067	140.429	0.167139	up	0.1192	0.297826	-
ENSG00000119929	CUTC	10:99659505-99756134	15.2402	14.1612	-0.105942	down	0.641	0.827696	cutC copper transporter [Source:HGNC Symbol;Acc:HGNC:24271]
ENSG00000124257	NEURL2	20:45888624-45912155	1.30929	0.913702	-0.518994	down	0.78065	0.906843	neuralized E3 ubiquitin protein ligase 2 [Source:HGNC Symbol;Acc:HGNC:16156]
ENSG00000250305	KIAA1456	8:12945641-13031503	1.96272	2.38029	0.27828	up	0.24495	0.479626	KIAA1456 [Source:HGNC Symbol;Acc:HGNC:26725]
ENSG00000213015	ZNF580	19:55635015-55653161	43.1843	37.1968	-0.215328	down	0.11215	0.28516	zinc finger protein 580 [Source:HGNC Symbol;Acc:HGNC:29473]
ENSG00000283151	SLC22A17	14:23346305-23352912	0.711444	2.20657	1.63299	up	0.11185	0.284538	solute carrier family 22 member 17 [Source:HGNC Symbol;Acc:HGNC:23095]
ENSG00000147536	GINS4	8:41529205-41625001	19.9395	18.979	-0.0712252	down	0.9106	0.962518	GINS complex subunit 4 [Source:HGNC Symbol;Acc:HGNC:28226]
ENSG00000143507	DUSP10	1:221701423-221742176	9.99999	8.6726	-0.205463	down	0.0188	0.075721	dual specificity phosphatase 10 [Source:HGNC Symbol;Acc:HGNC:3065]
ENSG00000089009	RPL6	12:112405189-112509913	599.452	592.822	-0.0160436	down	0.87665	0.949769	ribosomal protein L6 [Source:HGNC Symbol;Acc:HGNC:10362]
ENSG00000086544	ITPKC	19:40691528-40765389	3.64202	4.07171	0.160895	up	0.49945	0.735966	inositol-trisphosphate 3-kinase C [Source:HGNC Symbol;Acc:HGNC:14897]
ENSG00000169139	UBE2V2	8:48008399-48064708	50.3009	54.3068	0.110547	up	0.33515	0.58561	ubiquitin conjugating enzyme E2 V2 [Source:HGNC Symbol;Acc:HGNC:12495]
ENSG00000272077	RP11-348P10.2	3:44555192-44685653	0.818454	0.604028	-0.438287	down	0.33365	0.583982	-
ENSG00000261386	CTD-2012K14.6	16:67549213-67639183	0.622933	0.560993	-0.151094	down	0.92985	0.970427	-
ENSG00000269533	AC003002.6	19:57363476-57477570	1.25437	1.12595	-0.155829	down	0.92515	0.968591	-
ENSG00000185127	C6orf120	6:169702189-169738992	24.5269	34.1243	0.476432	up	0.0023	0.0134423	chromosome 6 open reading frame 120 [Source:HGNC Symbol;Acc:HGNC:21247]
ENSG00000074842	MYDGF	19:4639517-4670370	91.1337	97.3105	0.0946106	up	0.37155	0.620902	myeloid derived growth factor [Source:HGNC Symbol;Acc:HGNC:16948]
ENSG00000124571	XPO5	6:43506968-43576075	17.7405	21.583	0.282851	up	0.2377	0.471847	exportin 5 [Source:HGNC Symbol;Acc:HGNC:17675]
ENSG00000259781	HMGB1P6	15:71096951-71783383	83.3589	94.7552	0.184868	up	0.13155	0.319008	high mobility group box 1 pseudogene 6 [Source:HGNC Symbol;Acc:HGNC:4998]
ENSG00000167608	TMC4	19:54160107-54173250	0.489594	0.134417	-1.86487	down	0.00575	0.0290822	transmembrane channel like 4 [Source:HGNC Symbol;Acc:HGNC:22998]
ENSG00000277462	ZNF670	1:246945546-247078811	2.90351	3.13321	0.109843	up	0.2858	0.527942	zinc finger protein 670 [Source:HGNC Symbol;Acc:HGNC:28167]
ENSG00000160679	CHTOP	1:153618786-153646306	60.9537	54.3719	-0.164852	down	0.10595	0.273411	chromatin target of PRMT1 [Source:HGNC Symbol;Acc:HGNC:24511]
ENSG00000111897	SERINC1	6:122443353-122471822	221.092	186.062	-0.248868	down	0.00195	0.0117076	serine incorporator 1 [Source:HGNC Symbol;Acc:HGNC:13464]
ENSG00000144278	GALNT13	2:153871912-154457438	2.4802	2.87361	0.212409	up	0.32685	0.576534	polypeptide N-acetylgalactosaminyltransferase 13 [Source:HGNC Symbol;Acc:HGNC:23242]
ENSG00000172757	CFL1	11:65823021-65873592	515.715	562.122	0.124307	up	0.20845	0.434205	cofilin 1 [Source:HGNC Symbol;Acc:HGNC:1874]
ENSG00000229950	TFAP2A-AS1	6:10393185-10419659	4.87627	5.56515	0.190643	up	0.7033	0.863824	-
ENSG00000180787	ZFP3	17:5078247-5096374	4.12778	3.77025	-0.130706	down	0.1008	0.264193	ZFP3 zinc finger protein [Source:HGNC Symbol;Acc:HGNC:12861]
ENSG00000135862	LAMC1	1:183023459-183145592	100.853	102.708	0.0262975	up	0.89755	0.957793	laminin subunit gamma 1 [Source:HGNC Symbol;Acc:HGNC:6492]
ENSG00000182149	IST1	16:71845990-71999978	172.365	172.738	0.00311947	up	0.98175	0.990494	IST1, ESCRT-III associated factor [Source:HGNC Symbol;Acc:HGNC:28977]
ENSG00000160799	CCDC12	3:46921725-47009703	16.5451	17.949	0.117504	up	0.57305	0.784955	coiled-coil domain containing 12 [Source:HGNC Symbol;Acc:HGNC:28332]
ENSG00000039650	PNKP	19:49818278-49888749	36.4711	40.0522	0.135128	up	0.65895	0.837813	polynucleotide kinase 3'-phosphatase [Source:HGNC Symbol;Acc:HGNC:9154]
ENSG00000125971	DYNLRB1	20:34516408-34540958	212.853	229.222	0.106889	up	0.2	0.42214	dynein light chain roadblock-type 1 [Source:HGNC Symbol;Acc:HGNC:15468]
ENSG00000131015	ULBP2	6:149941999-149949235	8.69175	13.5011	0.635359	up	5e-05	0.000461534	UL16 binding protein 2 [Source:HGNC Symbol;Acc:HGNC:14894]
ENSG00000102265	TIMP1	X:47561099-47619853	107.967	91.4765	-0.239121	down	0.05175	0.162739	TIMP metallopeptidase inhibitor 1 [Source:HGNC Symbol;Acc:HGNC:11820]
ENSG00000131507	NDFIP1	5:142108504-142154443	62.6996	65.2234	0.0569335	up	0.48005	0.720828	Nedd4 family interacting protein 1 [Source:HGNC Symbol;Acc:HGNC:17592]
ENSG00000115648	MLPH	2:237485427-237555318	4.19999	4.81394	0.196834	up	0.28905	0.532477	melanophilin [Source:HGNC Symbol;Acc:HGNC:29643]
ENSG00000234327	AC012146.7	17:5105540-5175034	5.47067	5.58976	0.0310695	up	0.94685	0.976501	-
ENSG00000250590	RP11-565A3.2	4:187532877-187672641	1.41991	2.04523	0.526469	up	0.2172	0.446916	-
ENSG00000165898	ISCA2	14:74476191-74497106	14.749	12.7856	-0.206096	down	0.63785	0.825844	iron-sulfur cluster assembly 2 [Source:HGNC Symbol;Acc:HGNC:19857]
ENSG00000279108	CTC-490E21.11	19:40771647-40900508	1.22871	0.601858	-1.02965	down	0.2816	0.523195	-
ENSG00000087157	PGS1	17:78378639-78577394	19.7513	18.8794	-0.0651309	down	0.54285	0.765929	phosphatidylglycerophosphate synthase 1 [Source:HGNC Symbol;Acc:HGNC:30029]
ENSG00000196754	S100A2	1:153561107-153567890	114.602	168.444	0.555631	up	5e-05	0.000461534	S100 calcium binding protein A2 [Source:HGNC Symbol;Acc:HGNC:10492]
ENSG00000119632	IFI27L2	14:94127778-94130253	47.1895	52.6572	0.158165	up	0.07105	0.205442	interferon alpha inducible protein 27 like 2 [Source:HGNC Symbol;Acc:HGNC:19753]
ENSG00000135525	MAP7	6:136342280-136552554	4.3176	2.94165	-0.553605	down	5e-05	0.000461534	microtubule associated protein 7 [Source:HGNC Symbol;Acc:HGNC:6869]
ENSG00000145416	2021-03-01	4:163524297-164384050	16.2118	18.7847	0.212512	up	0.25485	0.492563	membrane associated ring-CH-type finger 1 [Source:HGNC Symbol;Acc:HGNC:26077]
ENSG00000047597	XK	X:37349274-38688920	0.407253	0.602357	0.564694	up	0.3901	0.638873	X-linked Kx blood group [Source:HGNC Symbol;Acc:HGNC:12811]
ENSG00000224080	UBE2FP1	3:37052655-37183689	1.29354	0.699089	-0.887775	down	0.71675	0.871511	ubiquitin conjugating enzyme E2 F (putative) pseudogene 1 [Source:HGNC Symbol;Acc:HGNC:44535]
ENSG00000256537	SMIM10L1	12:10824959-11176016	10.5639	10.4899	-0.0101331	down	0.9143	0.96352	small integral membrane protein 10 like 1 [Source:HGNC Symbol;Acc:HGNC:49847]
ENSG00000248098	BCKDHA	19:41262495-41425005	18.5921	13.3462	-0.478262	down	0.18695	0.403609	branched chain keto acid dehydrogenase E1, alpha polypeptide [Source:HGNC Symbol;Acc:HGNC:986]
ENSG00000139921	TMX1	14:51240161-51257546	68.5222	57.7411	-0.246973	down	0.0083	0.03926	thioredoxin related transmembrane protein 1 [Source:HGNC Symbol;Acc:HGNC:15487]
ENSG00000114923	SLC4A3	2:219627326-219641980	9.34622	5.08135	-0.879172	down	5e-05	0.000461534	solute carrier family 4 member 3 [Source:HGNC Symbol;Acc:HGNC:11029]
ENSG00000261468	RP11-1024P17.1	3:30697660-30699576	0.613928	0.284444	-1.10992	down	0.003	0.0168249	-
ENSG00000270083	RP1-257I20.14	22:42085524-42139927	0.317158	0.602391	0.925499	up	0.67225	0.844823	-
ENSG00000272645	GTF2IP20	1:223951393-223992594	9.07186	8.08132	-0.166808	down	0.06575	0.194311	general transcription factor IIi pseudogene 20 [Source:HGNC Symbol;Acc:HGNC:51732]
ENSG00000169083	AR	X:67544031-67730619	7.14868	7.22742	0.0158035	up	0.86135	0.942827	androgen receptor [Source:HGNC Symbol;Acc:HGNC:644]
ENSG00000177426	TGIF1	18:3411607-3459978	29.6659	32.6119	0.136597	up	0.21775	0.447347	TGFB induced factor homeobox 1 [Source:HGNC Symbol;Acc:HGNC:11776]
ENSG00000105290	APLP1	19:35825963-35879791	36.2241	20.8009	-0.800301	down	5e-05	0.000461534	amyloid beta precursor like protein 1 [Source:HGNC Symbol;Acc:HGNC:597]
ENSG00000124374	PAIP2B	2:71182738-71227083	0.665016	0.615739	-0.11107	down	0.41045	0.659374	poly(A) binding protein interacting protein 2B [Source:HGNC Symbol;Acc:HGNC:29200]
ENSG00000179409	GEMIN4	17:744413-755336	10.7421	12.9646	0.271311	up	0.0113	0.0502563	gem nuclear organelle associated protein 4 [Source:HGNC Symbol;Acc:HGNC:15717]
ENSG00000170791	CHCHD7	8:56211685-56218798	21.0332	16.1107	-0.384653	down	0.00045	0.00330759	coiled-coil-helix-coiled-coil-helix domain containing 7 [Source:HGNC Symbol;Acc:HGNC:28314]
ENSG00000170088	TMEM192	4:165070607-165323156	13.2952	17.5951	0.404266	up	0.02055	0.0810946	transmembrane protein 192 [Source:HGNC Symbol;Acc:HGNC:26775]
ENSG00000153046	CDYL	6:4706158-4955551	13.5418	16.5314	0.287792	up	0.00035	0.00264968	chromodomain Y-like [Source:HGNC Symbol;Acc:HGNC:1811]
ENSG00000257386	RP11-56G10.2	12:74537826-74545430	2.76708	0.141947	-4.28495	down	0.4363	0.683719	-
ENSG00000030419	IKZF2	2:212581356-213152427	2.79763	1.78403	-0.649063	down	0.00335	0.0184718	IKAROS family zinc finger 2 [Source:HGNC Symbol;Acc:HGNC:13177]
ENSG00000204463	BAG6	6:31639027-31658210	85.4069	88.7064	0.0546863	up	0.66875	0.842813	BCL2 associated athanogene 6 [Source:HGNC Symbol;Acc:HGNC:13919]
ENSG00000166432	ZMAT1	X:101882287-101932031	4.60368	4.45166	-0.0484435	down	0.70495	0.864617	zinc finger matrin-type 1 [Source:HGNC Symbol;Acc:HGNC:29377]
ENSG00000259623	RP11-156E6.1	17:41848517-41851447	6.35849	4.68828	-0.439625	down	5e-05	0.000461534	-
ENSG00000107130	NCS1	9:130172577-130237304	12.2323	16.6372	0.443717	up	5e-05	0.000461534	neuronal calcium sensor 1 [Source:HGNC Symbol;Acc:HGNC:3953]
ENSG00000128052	KDR	4:55053059-55125589	4.61651	10.6526	1.20633	up	5e-05	0.000461534	kinase insert domain receptor [Source:HGNC Symbol;Acc:HGNC:6307]
ENSG00000227518	MIR1302-9	9:14520-30891	0.583228	0.320863	-0.862102	down	0.1532	0.35481	-
ENSG00000184939	ZFP90	16:68530089-68589512	26.3921	13.5872	-0.957861	down	5e-05	0.000461534	ZFP90 zinc finger protein [Source:HGNC Symbol;Acc:HGNC:23329]
ENSG00000188938	FAM120AOS	9:93446493-93566107	19.8505	22.1264	0.156595	up	0.483	0.722717	family with sequence similarity 120A opposite strand [Source:HGNC Symbol;Acc:HGNC:23389]
ENSG00000250848	CTD-2083E4.5	5:271620-438291	0.456867	0.411664	-0.150308	down	0.90975	0.96228	-
ENSG00000173209	AHSA2	2:61177417-61470769	40.4475	34.5872	-0.225811	down	0.2948	0.538735	AHA1, activator of heat shock 90kDa protein ATPase homolog 2 (yeast) [Source:HGNC Symbol;Acc:HGNC:20437]
ENSG00000261971	MMP25-AS1	16:3046680-3060726	4.4017	4.0221	-0.130111	down	0.58545	0.793189	-
ENSG00000213443	RP11-75L1.2	12:9664968-9699555	0.343132	0.447219	0.38222	up	0.78425	0.908491	-
ENSG00000149043	SYT8	11:1828306-1837521	1.31984	0.758875	-0.798433	down	0.04985	0.158279	synaptotagmin 8 [Source:HGNC Symbol;Acc:HGNC:19264]
ENSG00000226053	RP5-1070A16.1	1:98210746-98272658	1.48547	1.02367	-0.537175	down	0.0017	0.0104219	-
ENSG00000117399	CDC20	1:43358954-43363203	69.5553	94.2997	0.439094	up	5e-05	0.000461534	cell division cycle 20 [Source:HGNC Symbol;Acc:HGNC:1723]
ENSG00000119392	GLE1	9:128504699-128552410	12.9852	14.7409	0.182958	up	0.02175	0.0846804	GLE1, RNA export mediator [Source:HGNC Symbol;Acc:HGNC:4315]
ENSG00000001084	GCLC	6:53497340-53617171	14.3945	19.0646	0.40538	up	0.0007	0.00485338	glutamate-cysteine ligase catalytic subunit [Source:HGNC Symbol;Acc:HGNC:4311]
ENSG00000184047	DIABLO	12:122203542-122266521	34.188	35.1884	0.0416109	up	0.7762	0.904977	diablo IAP-binding mitochondrial protein [Source:HGNC Symbol;Acc:HGNC:21528]
ENSG00000137970	RPL7P9	1:96678873-96679620	1.21449	1.96596	0.694883	up	0.01895	0.076146	ribosomal protein L7 pseudogene 9 [Source:HGNC Symbol;Acc:HGNC:37028]
ENSG00000272140	RP11-574K11.29	10:73644880-73730487	2.14595	2.25264	0.0700028	up	0.8844	0.952535	-
ENSG00000258643	BCL2L2-PABPN1	14:23185315-23326185	8.29956	11.3339	0.449541	up	0.3612	0.610712	BCL2L2-PABPN1 readthrough [Source:HGNC Symbol;Acc:HGNC:42959]
ENSG00000147224	PRPS1	X:107628423-107651026	31.471	38.1624	0.278129	up	0.0057	0.0288862	phosphoribosyl pyrophosphate synthetase 1 [Source:HGNC Symbol;Acc:HGNC:9462]
ENSG00000135241	PNPLA8	7:108470421-108574850	21.9126	27.5401	0.329775	up	0.0073	0.0355224	patatin like phospholipase domain containing 8 [Source:HGNC Symbol;Acc:HGNC:28900]
ENSG00000213089	PDCL3P5	6:150599882-150843665	3.68181	3.4001	-0.114837	down	0.947	0.976538	phosducin-like 3 pseudogene 5 [Source:HGNC Symbol;Acc:HGNC:44506]
ENSG00000081181	ARG2	14:67619797-67695814	3.532	3.8332	0.118063	up	0.7815	0.907157	arginase 2 [Source:HGNC Symbol;Acc:HGNC:664]
ENSG00000024048	UBR2	6:42564061-42693504	9.98727	9.2904	-0.10435	down	0.2201	0.450313	ubiquitin protein ligase E3 component n-recognin 2 [Source:HGNC Symbol;Acc:HGNC:21289]
ENSG00000140262	TCF12	15:56918622-57299281	73.056	64.1476	-0.187607	down	0.148	0.346922	transcription factor 12 [Source:HGNC Symbol;Acc:HGNC:11623]
ENSG00000048828	FAM120A	9:93446493-93566107	39.6289	44.7141	0.174177	up	0.05035	0.159378	family with sequence similarity 120A [Source:HGNC Symbol;Acc:HGNC:13247]
ENSG00000127824	TUBA4A	2:219229756-219278170	2.68046	4.2381	0.66094	up	0.088	0.240676	tubulin alpha 4a [Source:HGNC Symbol;Acc:HGNC:12407]
ENSG00000163346	PBXIP1	1:154944075-154956123	47.3424	34.769	-0.44533	down	5e-05	0.000461534	PBX homeobox interacting protein 1 [Source:HGNC Symbol;Acc:HGNC:21199]
ENSG00000204304	PBX2	6:32184732-32190186	29.2517	26.6201	-0.136006	down	0.3121	0.55916	PBX homeobox 2 [Source:HGNC Symbol;Acc:HGNC:8633]
ENSG00000166471	TMEM41B	11:9280653-9314780	18.289	18.4579	0.0132577	up	0.88245	0.951833	transmembrane protein 41B [Source:HGNC Symbol;Acc:HGNC:28948]
ENSG00000270049	RP11-297D21.4	16:67481313-67505063	3.81963	4.38664	0.199682	up	0.34025	0.591122	-
ENSG00000245112	SMARCA5-AS1	4:143513462-143557486	0.912461	1.60981	0.819055	up	0.7572	0.895461	-
ENSG00000260276	RP11-77H9.2	16:8674564-8869012	1.66144	1.25606	-0.403524	down	0.53675	0.762839	-
ENSG00000143156	NME7	1:169105696-169367967	22.3656	24.3772	0.124249	up	0.58195	0.790741	NME/NM23 family member 7 [Source:HGNC Symbol;Acc:HGNC:20461]
ENSG00000145354	CISD2	4:102868977-103019739	40.1122	41.6468	0.0541625	up	0.58905	0.795277	CDGSH iron sulfur domain 2 [Source:HGNC Symbol;Acc:HGNC:24212]
ENSG00000196505	GDAP2	1:117863484-117929630	15.5456	16.8476	0.116041	up	0.32855	0.578209	ganglioside induced differentiation associated protein 2 [Source:HGNC Symbol;Acc:HGNC:18010]
ENSG00000162600	OMA1	1:56929209-58546802	11.9365	12.8826	0.110046	up	0.4183	0.667322	OMA1 zinc metallopeptidase [Source:HGNC Symbol;Acc:HGNC:29661]
ENSG00000169220	RGS14	5:177357836-177372601	17.0681	20.7812	0.283976	up	0.098	0.25888	regulator of G-protein signaling 14 [Source:HGNC Symbol;Acc:HGNC:9996]
ENSG00000204334	ERICH2	2:170783785-170798971	0.632325	0.435517	-0.537937	down	0.4365	0.683962	glutamate rich 2 [Source:HGNC Symbol;Acc:HGNC:44395]
ENSG00000260948	RP11-552M11.8	1:111431045-111433068	0.791543	0.683731	-0.211238	down	0.34985	0.600801	-
ENSG00000204410	MSH5	6:31739947-31765588	14.4071	15.6508	0.119458	up	0.4265	0.673983	mutS homolog 5 [Source:HGNC Symbol;Acc:HGNC:7328]
ENSG00000228638	FCF1P2	3:48241099-48301685	9.24591	8.13914	-0.183938	down	0.55965	0.778578	FCF1 pseudogene 2 [Source:HGNC Symbol;Acc:HGNC:44614]
ENSG00000126243	LRFN3	19:35935357-35945767	13.7626	13.8801	0.0122585	up	0.94015	0.974573	leucine rich repeat and fibronectin type III domain containing 3 [Source:HGNC Symbol;Acc:HGNC:28370]
ENSG00000075213	SEMA3A	7:83955776-84492724	59.8465	153.195	1.35603	up	0.0013	0.00827595	semaphorin 3A [Source:HGNC Symbol;Acc:HGNC:10723]
ENSG00000168476	REEP4	8:22138019-22141951	31.4258	39.7496	0.338993	up	0.00055	0.00393558	receptor accessory protein 4 [Source:HGNC Symbol;Acc:HGNC:26176]
ENSG00000182606	TRAK1	3:42013801-42225889	13.3425	17.3537	0.379217	up	5e-05	0.000461534	trafficking kinesin protein 1 [Source:HGNC Symbol;Acc:HGNC:29947]
ENSG00000228395	RP11-216B9.6	9:128504699-128552410	1.40137	1.04026	-0.4299	down	0.6991	0.861213	-
ENSG00000130703	OSBPL2	20:62231921-62296213	18.0039	17.9829	-0.00167982	down	0.9864	0.992391	oxysterol binding protein like 2 [Source:HGNC Symbol;Acc:HGNC:15761]
ENSG00000160781	PAQR6	1:156212981-156248117	9.21435	3.68263	-1.32314	down	0.0001	0.000869413	progestin and adipoQ receptor family member 6 [Source:HGNC Symbol;Acc:HGNC:30132]
ENSG00000133103	COG6	13:39655626-39791665	16.3326	16.2899	-0.00377406	down	0.97305	0.987407	component of oligomeric golgi complex 6 [Source:HGNC Symbol;Acc:HGNC:18621]
ENSG00000142156	COL6A1	21:45981736-46005050	47.4084	37.4022	-0.342022	down	0.0001	0.000869413	collagen type VI alpha 1 chain [Source:HGNC Symbol;Acc:HGNC:2211]
ENSG00000100348	TXN2	22:36467035-36482030	35.8722	40.5834	0.178025	up	0.0178	0.0723745	thioredoxin 2 [Source:HGNC Symbol;Acc:HGNC:17772]
ENSG00000081041	CXCL2	4:74097034-74099293	2.88408	3.90278	0.43639	up	0.04	0.134609	C-X-C motif chemokine ligand 2 [Source:HGNC Symbol;Acc:HGNC:4603]
ENSG00000184260	HIST2H2AC	1:149886974-149887364	3.26796	2.51741	-0.376451	down	0.5144	0.746219	histone cluster 2 H2A family member c [Source:HGNC Symbol;Acc:HGNC:4738]
ENSG00000085978	ATG16L1	2:233210050-233295674	15.9805	15.0225	-0.0891877	down	0.60275	0.804119	autophagy related 16 like 1 [Source:HGNC Symbol;Acc:HGNC:21498]
ENSG00000162385	MAGOH	1:53226891-53328070	26.6714	31.8748	0.257124	up	0.25325	0.490763	mago homolog, exon junction complex core component [Source:HGNC Symbol;Acc:HGNC:6815]
ENSG00000157657	ZNF618	9:113876281-114056591	6.14548	6.32867	0.0423785	up	0.70135	0.862606	zinc finger protein 618 [Source:HGNC Symbol;Acc:HGNC:29416]
ENSG00000259308	RP11-382A20.1	15:82836945-83103443	0.126888	1.49717	3.56062	up	0.27225	0.512123	-
ENSG00000162337	LRP5	11:68312608-68449275	9.39517	8.7694	-0.0994403	down	0.2572	0.495117	LDL receptor related protein 5 [Source:HGNC Symbol;Acc:HGNC:6697]
ENSG00000150773	PIH1D2	11:112024813-112224699	1.40852	1.17629	-0.259939	down	0.7591	0.896666	PIH1 domain containing 2 [Source:HGNC Symbol;Acc:HGNC:25210]
ENSG00000131013	PPIL4	6:149504732-149546038	26.709	29.298	0.133477	up	0.11795	0.295854	peptidylprolyl isomerase like 4 [Source:HGNC Symbol;Acc:HGNC:15702]
ENSG00000115963	RND3	2:150468194-150539011	60.1118	53.0069	-0.181467	down	0.04585	0.14874	Rho family GTPase 3 [Source:HGNC Symbol;Acc:HGNC:671]
ENSG00000122484	RPAP2	1:92246401-92402056	8.23928	11.9666	0.538425	up	0.0721	0.207932	RNA polymerase II associated protein 2 [Source:HGNC Symbol;Acc:HGNC:25791]
ENSG00000105875	WDR91	7:135183838-135211534	5.40394	7.42932	0.459218	up	0.0026	0.0148961	WD repeat domain 91 [Source:HGNC Symbol;Acc:HGNC:24997]
ENSG00000119723	COQ6	14:73851843-74084493	12.843	13.3004	0.0504955	up	0.8527	0.93822	coenzyme Q6, monooxygenase [Source:HGNC Symbol;Acc:HGNC:20233]
ENSG00000088808	PPP1R13B	14:103733751-103847590	2.78855	3.11444	0.159457	up	0.39935	0.648029	protein phosphatase 1 regulatory subunit 13B [Source:HGNC Symbol;Acc:HGNC:14950]
ENSG00000147654	EBAG9	8:109539710-109565996	9.37302	7.55469	-0.311141	down	0.0172	0.070306	estrogen receptor binding site associated, antigen, 9 [Source:HGNC Symbol;Acc:HGNC:3123]
ENSG00000229267	AC072062.1	2:214810228-215138428	1.73705	1.55967	-0.155405	down	0.4798	0.720659	-
ENSG00000138777	PPA2	4:105369076-105474081	43.3802	48.6304	0.164822	up	0.1034	0.269085	pyrophosphatase (inorganic) 2 [Source:HGNC Symbol;Acc:HGNC:28883]
ENSG00000166333	ILK	11:6603641-6612667	46.9309	45.794	-0.0353818	down	0.7651	0.900734	integrin linked kinase [Source:HGNC Symbol;Acc:HGNC:6040]
ENSG00000110013	SIAE	11:124622835-124697518	4.01933	6.23061	0.63242	up	0.00045	0.00330759	sialic acid acetylesterase [Source:HGNC Symbol;Acc:HGNC:18187]
ENSG00000165102	HGSNAT	8:43140454-43202855	22.395	20.9947	-0.0931526	down	0.4291	0.67693	heparan-alpha-glucosaminide N-acetyltransferase [Source:HGNC Symbol;Acc:HGNC:26527]
ENSG00000141577	CEP131	17:81189592-81222999	12.0794	12.5397	0.0539581	up	0.6945	0.858292	centrosomal protein 131 [Source:HGNC Symbol;Acc:HGNC:29511]
ENSG00000164096	C4orf3	4:119296418-119304445	71.793	36.529	-0.974802	down	5e-05	0.000461534	chromosome 4 open reading frame 3 [Source:HGNC Symbol;Acc:HGNC:19225]
ENSG00000125266	EFNB2	13:106489730-106535114	29.2048	31.1884	0.0948058	up	0.254	0.491598	ephrin B2 [Source:HGNC Symbol;Acc:HGNC:3227]
ENSG00000133624	ZNF767P	7:149547153-149624752	7.93025	10.8008	0.445705	up	0.0673	0.197754	zinc finger family member 767, pseudogene [Source:HGNC Symbol;Acc:HGNC:21884]
ENSG00000049239	H6PD	1:9234774-9271337	11.0673	9.45742	-0.226784	down	0.01005	0.0456996	hexose-6-phosphate dehydrogenase/glucose 1-dehydrogenase [Source:HGNC Symbol;Acc:HGNC:4795]
ENSG00000148143	ZNF462	9:106863096-107102988	6.07067	6.32389	0.0589576	up	0.7859	0.909045	zinc finger protein 462 [Source:HGNC Symbol;Acc:HGNC:21684]
ENSG00000272668	RP11-190A12.8	1:159826749-159900163	1.17311	0.351735	-1.73778	down	0.05675	0.174231	-
ENSG00000172667	ZMAT3	3:179017222-179072279	13.7735	15.1139	0.133971	up	0.17855	0.391955	zinc finger matrin-type 3 [Source:HGNC Symbol;Acc:HGNC:29983]
ENSG00000102935	ZNF423	16:49487523-49857919	4.1703	2.38977	-0.803279	down	5e-05	0.000461534	zinc finger protein 423 [Source:HGNC Symbol;Acc:HGNC:16762]
ENSG00000104826	LHB	19:48993447-49017081	1.09522	0.731118	-0.583039	down	0.7807	0.906843	luteinizing hormone beta polypeptide [Source:HGNC Symbol;Acc:HGNC:6584]
ENSG00000114279	FGF12	3:192139394-192767764	21.2741	29.2261	0.458158	up	5e-05	0.000461534	fibroblast growth factor 12 [Source:HGNC Symbol;Acc:HGNC:3668]
ENSG00000083937	CHMP2B	3:87227270-87255548	63.2446	68.0427	0.105498	up	0.23395	0.466628	charged multivesicular body protein 2B [Source:HGNC Symbol;Acc:HGNC:24537]
ENSG00000088836	SLC4A11	20:3227416-3239190	1.86094	2.27857	0.292095	up	0.42355	0.671456	solute carrier family 4 member 11 [Source:HGNC Symbol;Acc:HGNC:16438]
ENSG00000187650	VMAC	19:5904840-5978142	12.3723	13.6604	0.142885	up	0.783	0.907599	vimentin-type intermediate filament associated coiled-coil protein [Source:HGNC Symbol;Acc:HGNC:33803]
ENSG00000171100	MTM1	X:150568618-150673322	9.39419	8.99117	-0.0632587	down	0.5571	0.776924	myotubularin 1 [Source:HGNC Symbol;Acc:HGNC:7448]
ENSG00000137710	RDX	11:110174879-110296722	177.868	245.603	0.465523	up	5e-05	0.000461534	radixin [Source:HGNC Symbol;Acc:HGNC:9944]
ENSG00000198113	TOR4A	9:137277748-137282641	9.44153	11.0555	0.22767	up	0.00325	0.0179977	torsin family 4 member A [Source:HGNC Symbol;Acc:HGNC:25981]
ENSG00000188321	ZNF559	19:9323771-9382617	16.23	17.4499	0.104555	up	0.50545	0.739432	zinc finger protein 559 [Source:HGNC Symbol;Acc:HGNC:28197]
ENSG00000110619	CARS	11:3000921-3057613	16.8787	16.2467	-0.055056	down	0.5668	0.782729	cysteinyl-tRNA synthetase [Source:HGNC Symbol;Acc:HGNC:1493]
ENSG00000213853	EMP2	16:10528421-10580698	19.1515	20.3806	0.0897378	up	0.518	0.749114	epithelial membrane protein 2 [Source:HGNC Symbol;Acc:HGNC:3334]
ENSG00000183309	ZNF623	8:143636012-143656418	5.44589	5.57277	0.0332275	up	0.71855	0.87227	zinc finger protein 623 [Source:HGNC Symbol;Acc:HGNC:29084]
ENSG00000271092	TMEM56-RWDD3	1:95117337-95278940	1.82638	1.56163	-0.225941	down	0.77635	0.904977	TMEM56-RWDD3 readthrough [Source:HGNC Symbol;Acc:HGNC:49388]
ENSG00000198521	ZNF43	19:21804948-21852125	7.65914	7.4367	-0.0425208	down	0.7259	0.878209	zinc finger protein 43 [Source:HGNC Symbol;Acc:HGNC:13109]
ENSG00000116406	EDEM3	1:184690230-184754913	18.5753	20.072	0.111796	up	0.1916	0.410135	ER degradation enhancing alpha-mannosidase like protein 3 [Source:HGNC Symbol;Acc:HGNC:16787]
ENSG00000121361	KCNJ8	12:21635341-21775581	1.88446	1.62014	-0.218033	down	0.7957	0.913648	potassium voltage-gated channel subfamily J member 8 [Source:HGNC Symbol;Acc:HGNC:6269]
ENSG00000162066	AMDHD2	16:2475050-2531422	14.3978	16.5089	0.1974	up	0.4911	0.728891	amidohydrolase domain containing 2 [Source:HGNC Symbol;Acc:HGNC:24262]
ENSG00000163808	KIF15	3:44761716-44873376	8.65709	10.1096	0.223769	up	0.0746	0.213622	kinesin family member 15 [Source:HGNC Symbol;Acc:HGNC:17273]
ENSG00000070081	NUCB2	11:17208152-17349974	29.2475	34.3007	0.229926	up	0.0584	0.177949	nucleobindin 2 [Source:HGNC Symbol;Acc:HGNC:8044]
ENSG00000140853	NLRC5	16:56989484-57083531	4.29259	5.09436	0.247055	up	0.2334	0.466134	NLR family CARD domain containing 5 [Source:HGNC Symbol;Acc:HGNC:29933]
ENSG00000112081	SRSF3	6:36594352-36605600	162.052	152.687	-0.0858805	down	0.3801	0.628914	serine and arginine rich splicing factor 3 [Source:HGNC Symbol;Acc:HGNC:10785]
ENSG00000070371	CLTCL1	22:19179472-19291716	2.03107	2.65317	0.385475	up	0.02505	0.0949373	clathrin heavy chain like 1 [Source:HGNC Symbol;Acc:HGNC:2093]
ENSG00000142892	PIGK	1:77088989-77219430	46.6158	65.1087	0.48203	up	5e-05	0.000461534	phosphatidylinositol glycan anchor biosynthesis class K [Source:HGNC Symbol;Acc:HGNC:8965]
ENSG00000169914	OTUD3	1:19882512-19912945	5.21201	4.92987	-0.0802906	down	0.34285	0.593477	OTU deubiquitinase 3 [Source:HGNC Symbol;Acc:HGNC:29038]
ENSG00000166741	NNMT	11:114059592-114356571	27.9696	25.2666	-0.146628	down	0.0971	0.257474	nicotinamide N-methyltransferase [Source:HGNC Symbol;Acc:HGNC:7861]
ENSG00000277586	NEFL	8:24950954-24957110	184.808	346.658	0.907489	up	5e-05	0.000461534	neurofilament, light polypeptide [Source:HGNC Symbol;Acc:HGNC:7739]
ENSG00000167394	ZNF668	16:31056459-31074320	4.65538	4.23709	-0.135826	down	0.28535	0.52749	zinc finger protein 668 [Source:HGNC Symbol;Acc:HGNC:25821]
ENSG00000124171	PARD6B	20:50731543-50756795	1.34006	0.940348	-0.511029	down	0.00705	0.0344582	par-6 family cell polarity regulator beta [Source:HGNC Symbol;Acc:HGNC:16245]
ENSG00000065548	ZC3H15	2:186486155-186509363	66.7085	59.4035	-0.167325	down	0.0748	0.213917	zinc finger CCCH-type containing 15 [Source:HGNC Symbol;Acc:HGNC:29528]
ENSG00000223820	CFL1P1	10:87751511-87845612	0.684182	1.07329	0.649587	up	0.6285	0.820414	cofilin 1 pseudogene 1 [Source:HGNC Symbol;Acc:HGNC:28560]
ENSG00000131475	VPS25	17:42773435-42779599	65.477	58.9831	-0.150686	down	0.0865	0.237417	vacuolar protein sorting 25 homolog [Source:HGNC Symbol;Acc:HGNC:28122]
ENSG00000169299	PGM2	4:37826632-37862937	25.2354	31.473	0.318664	up	0.00025	0.00196205	phosphoglucomutase 2 [Source:HGNC Symbol;Acc:HGNC:8906]
ENSG00000123374	CDK2	12:55954104-55973317	41.4404	52.078	0.329637	up	0.0001	0.000869413	cyclin dependent kinase 2 [Source:HGNC Symbol;Acc:HGNC:1771]
ENSG00000188266	HYKK	15:78507563-78537372	2.20368	2.39911	0.122584	up	0.5658	0.782328	hydroxylysine kinase [Source:HGNC Symbol;Acc:HGNC:34403]
ENSG00000136352	NKX2-1	14:36320752-37173811	0.841961	0.492555	-0.77347	down	0.04595	0.149001	NK2 homeobox 1 [Source:HGNC Symbol;Acc:HGNC:11825]
ENSG00000116678	LEPR	1:65420586-65641559	13.3465	11.6614	-0.194716	down	0.21485	0.443578	leptin receptor [Source:HGNC Symbol;Acc:HGNC:6554]
ENSG00000182247	UBE2E2	3:23203019-23591793	76.7708	67.5035	-0.185597	down	0.7214	0.874558	ubiquitin conjugating enzyme E2 E2 [Source:HGNC Symbol;Acc:HGNC:12478]
ENSG00000100575	TIMM9	14:58395915-58551289	13.2188	18.0538	0.449704	up	0.1781	0.391414	translocase of inner mitochondrial membrane 9 [Source:HGNC Symbol;Acc:HGNC:11819]
ENSG00000173442	EHBP1L1	11:65576037-65592650	2.63641	1.22592	-1.10471	down	0.0001	0.000869413	EH domain binding protein 1 like 1 [Source:HGNC Symbol;Acc:HGNC:30682]
ENSG00000106348	IMPDH1	7:128392276-128410252	20.4326	26.0445	0.350109	up	0.00105	0.00691	inosine monophosphate dehydrogenase 1 [Source:HGNC Symbol;Acc:HGNC:6052]
ENSG00000183808	RBM12B	8:93213301-93741017	14.3439	14.711	0.0364589	up	0.8883	0.953643	RNA binding motif protein 12B [Source:HGNC Symbol;Acc:HGNC:32310]
ENSG00000148335	NTMT1	9:129608883-129642169	17.6699	22.4316	0.34424	up	0.0106	0.0478055	N-terminal Xaa-Pro-Lys N-methyltransferase 1 [Source:HGNC Symbol;Acc:HGNC:23373]
ENSG00000205133	TRIQK	8:92882983-93017673	13.6025	13.2391	-0.0390612	down	0.77375	0.903978	triple QxxK/R motif containing [Source:HGNC Symbol;Acc:HGNC:27828]
ENSG00000124155	PIGT	20:45416076-45426244	82.1341	79.3152	-0.0503835	down	0.5472	0.769316	phosphatidylinositol glycan anchor biosynthesis class T [Source:HGNC Symbol;Acc:HGNC:14938]
ENSG00000149177	PTPRJ	11:47980557-48170841	13.0397	12.1463	-0.102389	down	0.2582	0.49636	protein tyrosine phosphatase, receptor type J [Source:HGNC Symbol;Acc:HGNC:9673]
ENSG00000141753	IGFBP4	17:40443460-40457731	11.0634	16.2235	0.552295	up	5e-05	0.000461534	insulin like growth factor binding protein 4 [Source:HGNC Symbol;Acc:HGNC:5473]
ENSG00000187554	TLR5	1:223109405-223143282	0.641369	0.0517013	-3.63288	down	0.00155	0.0096482	toll like receptor 5 [Source:HGNC Symbol;Acc:HGNC:11851]
ENSG00000272047	GTF2H5	6:158168351-158199344	3.64491	3.93525	0.11057	up	0.14005	0.33441	general transcription factor IIH subunit 5 [Source:HGNC Symbol;Acc:HGNC:21157]
ENSG00000233237	LINC00472	6:71221456-71420769	6.94138	5.78513	-0.262872	down	0.56945	0.784136	-
ENSG00000198353	HOXC4	12:53981508-54056030	5.39852	5.18034	-0.0595189	down	0.80935	0.920166	homeobox C4 [Source:HGNC Symbol;Acc:HGNC:5126]
ENSG00000106399	RPA3	7:7636517-8094272	18.8834	32.7628	0.794941	up	0.0002	0.00161151	replication protein A3 [Source:HGNC Symbol;Acc:HGNC:10291]
ENSG00000167862	MRPL58	17:75012669-75021261	22.2309	25.5574	0.201172	up	0.0277	0.102386	mitochondrial ribosomal protein L58 [Source:HGNC Symbol;Acc:HGNC:5359]
ENSG00000229809	ZNF688	16:30569345-30585771	2.53806	2.7017	0.0901389	up	0.7382	0.88538	zinc finger protein 688 [Source:HGNC Symbol;Acc:HGNC:30489]
ENSG00000112972	HMGCS1	5:43287600-43313512	26.5758	20.57	-0.36957	down	5e-05	0.000461534	3-hydroxy-3-methylglutaryl-CoA synthase 1 [Source:HGNC Symbol;Acc:HGNC:5007]
ENSG00000107960	STN1	10:103882541-103918205	20.3085	20.7287	0.0295402	up	0.6946	0.858347	STN1, CST complex subunit [Source:HGNC Symbol;Acc:HGNC:26200]
ENSG00000275223	RP1-63M2.7	20:33655700-33656423	1.03415	1.43562	0.473232	up	0.211	0.438095	-
ENSG00000242474	AC093627.9	7:135852-149466	1.44596	1.70265	0.235759	up	0.47025	0.712988	-
ENSG00000237975	FLG-AS1	1:152122533-152445456	3.53002	3.37541	-0.064614	down	0.7528	0.893225	-
ENSG00000143622	RIT1	1:155897807-155911404	35.9964	32.3337	-0.154815	down	0.1726	0.38376	Ras like without CAAX 1 [Source:HGNC Symbol;Acc:HGNC:10023]
ENSG00000130529	TRPM4	19:49157740-49211836	5.15211	4.70074	-0.132277	down	0.4755	0.717137	transient receptor potential cation channel subfamily M member 4 [Source:HGNC Symbol;Acc:HGNC:17993]
ENSG00000267106	ZNF561-AS1	19:9604679-9675086	2.17981	2.09833	-0.0549615	down	0.9278	0.969508	-
ENSG00000176401	EID2B	19:39530989-39534422	3.30724	4.4508	0.428437	up	0.02035	0.0805737	EP300 interacting inhibitor of differentiation 2B [Source:HGNC Symbol;Acc:HGNC:26796]
ENSG00000272777	RP11-571L19.8	4:99067255-99068125	0.432846	0.553121	0.35374	up	0.49055	0.728496	-
ENSG00000122477	LRRC39	1:100133149-100178273	1.68954	1.56875	-0.107013	down	0.6652	0.841068	leucine rich repeat containing 39 [Source:HGNC Symbol;Acc:HGNC:28228]
ENSG00000105063	PPP6R1	19:55226638-55258995	27.6789	31.2515	0.175138	up	0.27575	0.515934	protein phosphatase 6 regulatory subunit 1 [Source:HGNC Symbol;Acc:HGNC:29195]
ENSG00000131375	CAPN7	3:15206151-15252918	37.3678	34.1019	-0.131945	down	0.2801	0.521855	calpain 7 [Source:HGNC Symbol;Acc:HGNC:1484]
ENSG00000240929	HIST2H2BB	1:143874792-143934776	3.90961	3.48938	-0.164055	down	0.6983	0.861025	histone cluster 2 H2B family member b (pseudogene) [Source:HGNC Symbol;Acc:HGNC:20654]
ENSG00000100483	VCPKMT	14:50108631-50116600	7.38284	5.40481	-0.449933	down	5e-05	0.000461534	valosin containing protein lysine methyltransferase [Source:HGNC Symbol;Acc:HGNC:20352]
ENSG00000176105	YES1	18:721587-812546	43.2133	55.6304	0.364399	up	0.09385	0.251672	YES proto-oncogene 1, Src family tyrosine kinase [Source:HGNC Symbol;Acc:HGNC:12841]
ENSG00000106991	ENG	9:127815011-127854756	0.793511	3.3448	2.0756	up	5e-05	0.000461534	endoglin [Source:HGNC Symbol;Acc:HGNC:3349]
ENSG00000198189	HSD17B11	4:87303788-87391386	21.5315	18.3778	-0.228486	down	0.01975	0.0787037	hydroxysteroid 17-beta dehydrogenase 11 [Source:HGNC Symbol;Acc:HGNC:22960]
ENSG00000253882	RP11-61L23.2	7:143620949-143836933	0.924515	0.302093	-1.6137	down	0.0013	0.00827595	-
ENSG00000148950	IMMP1L	11:31432400-31509645	19.2288	12.1864	-0.657993	down	0.0393	0.132892	inner mitochondrial membrane peptidase subunit 1 [Source:HGNC Symbol;Acc:HGNC:26317]
ENSG00000165280	VCP	9:35056063-35073249	163.584	96.5469	-0.760727	down	5e-05	0.000461534	valosin containing protein [Source:HGNC Symbol;Acc:HGNC:12666]
ENSG00000117448	AKR1A1	1:45550542-45570049	62.0086	60.9688	-0.0243969	down	0.807	0.91937	aldo-keto reductase family 1 member A1 [Source:HGNC Symbol;Acc:HGNC:380]
ENSG00000233396	RP11-458D21.1	1:146052565-146061948	0.938956	0.833667	-0.171587	down	0.5921	0.796871	-
ENSG00000278903	CH507-145C22.1	21:6318433-6360415	1.02163	1.16721	0.192186	up	0.58775	0.794706	-
ENSG00000197594	ENPP1	6:131808015-131895155	2.11872	3.29749	0.638176	up	5e-05	0.000461534	ectonucleotide pyrophosphatase/phosphodiesterase 1 [Source:HGNC Symbol;Acc:HGNC:3356]
ENSG00000249673	NOP14-AS1	4:2934898-2963385	7.11268	6.68069	-0.0903967	down	0.6381	0.825862	-
ENSG00000263013	RP11-876N24.5	16:10864913-10943021	0.557159	0.633998	0.186388	up	0.7037	0.863978	-
ENSG00000129675	ARHGEF6	X:136665546-136782088	7.03985	7.09291	0.0108331	up	0.87745	0.950098	Rac/Cdc42 guanine nucleotide exchange factor 6 [Source:HGNC Symbol;Acc:HGNC:685]
ENSG00000198833	UBE2J1	6:89326624-89352848	25.1113	30.0856	0.260739	up	0.00165	0.010172	ubiquitin conjugating enzyme E2 J1 [Source:HGNC Symbol;Acc:HGNC:17598]
ENSG00000174106	LEMD3	12:65169570-65248327	9.24937	10.9948	0.249393	up	0.18575	0.401637	LEM domain containing 3 [Source:HGNC Symbol;Acc:HGNC:28887]
ENSG00000138386	NAB1	2:190646745-190708716	27.8683	32.5186	0.222641	up	0.1775	0.390429	NGFI-A binding protein 1 [Source:HGNC Symbol;Acc:HGNC:7626]
ENSG00000077463	SIRT6	19:4174108-4182604	10.6573	10.1982	-0.0635293	down	0.6407	0.827572	sirtuin 6 [Source:HGNC Symbol;Acc:HGNC:14934]
ENSG00000257093	KIAA1147	7:141529202-141702153	12.9732	18.8126	0.53616	up	5e-05	0.000461534	KIAA1147 [Source:HGNC Symbol;Acc:HGNC:29472]
ENSG00000260097	SPDYE6	7:102347205-102356444	0.525212	0.763921	0.540525	up	0.0365	0.126109	speedy/RINGO cell cycle regulator family member E6 [Source:HGNC Symbol;Acc:HGNC:35465]
ENSG00000205413	SAMD9	7:93099512-93118023	13.5464	12.2074	-0.15015	down	0.06885	0.200891	sterile alpha motif domain containing 9 [Source:HGNC Symbol;Acc:HGNC:1348]
ENSG00000171148	TADA3	3:9749943-9855138	88.9497	71.8699	-0.307602	down	0.0374	0.128383	transcriptional adaptor 3 [Source:HGNC Symbol;Acc:HGNC:19422]
ENSG00000168818	STX18	4:4348139-4710938	13.5482	14.7178	0.11946	up	0.19755	0.41869	syntaxin 18 [Source:HGNC Symbol;Acc:HGNC:15942]
ENSG00000224746	AC015987.1	7:135926454-135977353	0.402885	0.461097	0.194704	up	0.90725	0.961683	-
ENSG00000129194	SOX15	17:7561874-7633383	1.01447	0.84018	-0.27196	down	0.80325	0.917405	SRY-box 15 [Source:HGNC Symbol;Acc:HGNC:11196]
ENSG00000151702	FLI1	11:128629652-128813267	5.34197	9.69321	0.859603	up	5e-05	0.000461534	Fli-1 proto-oncogene, ETS transcription factor [Source:HGNC Symbol;Acc:HGNC:3749]
ENSG00000114544	SLC41A3	3:126006354-126101561	19.2285	21.2935	0.147163	up	0.0857	0.236104	solute carrier family 41 member 3 [Source:HGNC Symbol;Acc:HGNC:31046]
ENSG00000115307	AUP1	2:74526644-74557554	89.8215	92.6992	0.045496	up	0.68255	0.851791	ancient ubiquitous protein 1 [Source:HGNC Symbol;Acc:HGNC:891]
ENSG00000184208	C22orf46	22:41673929-41698136	6.74415	7.17079	0.0884965	up	0.75545	0.894853	chromosome 22 open reading frame 46 [Source:HGNC Symbol;Acc:HGNC:26294]
ENSG00000157800	SLC37A3	7:140293692-140426250	32.0271	37.101	0.212163	up	0.0391	0.132448	solute carrier family 37 member 3 [Source:HGNC Symbol;Acc:HGNC:20651]
ENSG00000279342	AP000866.1	11:124766497-124834487	0.93028	0.58249	-0.675431	down	0.3962	0.645364	-
ENSG00000113811	SELENOK	3:53884409-53891988	48.8225	47.2377	-0.047607	down	0.59625	0.800146	selenoprotein K [Source:HGNC Symbol;Acc:HGNC:30394]
ENSG00000122687	MRM2	7:2234230-2242198	22.0981	30.6313	0.471088	up	5e-05	0.000461534	mitochondrial rRNA methyltransferase 2 [Source:HGNC Symbol;Acc:HGNC:16352]
ENSG00000081386	ZNF510	9:96755864-96778129	4.64613	4.90354	0.0777944	up	0.64405	0.829618	zinc finger protein 510 [Source:HGNC Symbol;Acc:HGNC:29161]
ENSG00000278493	CTD-2382E5.6	15:41828084-41972578	0.263733	0.56785	1.10643	up	0.5989	0.801685	-
ENSG00000197956	S100A6	1:153533602-153536244	2341.6	2331.42	-0.00628655	down	0.9377	0.974055	S100 calcium binding protein A6 [Source:HGNC Symbol;Acc:HGNC:10496]
ENSG00000251322	SHANK3	22:50674414-50733298	1.35127	1.12909	-0.259159	down	0.00645	0.0319513	SH3 and multiple ankyrin repeat domains 3 [Source:HGNC Symbol;Acc:HGNC:14294]
ENSG00000283341	RP11-472I20.4	11:43556435-43880726	0.557236	0.457399	-0.284836	down	0.8642	0.943844	-
ENSG00000269961	CTD-2033C11.1	5:65924628-65925135	0.628887	0.677846	0.108155	up	0.90545	0.961269	-
ENSG00000104419	NDRG1	8:133237170-133302022	154.543	28.6109	-2.43338	down	5e-05	0.000461534	N-myc downstream regulated 1 [Source:HGNC Symbol;Acc:HGNC:7679]
ENSG00000182704	TSKU	11:76782250-76798154	18.7893	14.1926	-0.40477	down	5e-05	0.000461534	tsukushi, small leucine rich proteoglycan [Source:HGNC Symbol;Acc:HGNC:28850]
ENSG00000155380	SLC16A1	1:112911846-113073105	198.849	100.244	-0.98815	down	5e-05	0.000461534	solute carrier family 16 member 1 [Source:HGNC Symbol;Acc:HGNC:10922]
ENSG00000173349	SFT2D3	2:127701021-127811187	6.52642	5.94139	-0.135492	down	0.5908	0.796242	SFT2 domain containing 3 [Source:HGNC Symbol;Acc:HGNC:28767]
ENSG00000037757	MRI1	19:13764531-13778462	42.1588	29.2473	-0.527531	down	0.0049	0.0254259	methylthioribose-1-phosphate isomerase 1 [Source:HGNC Symbol;Acc:HGNC:28469]
ENSG00000260643	RP11-303E16.8	16:81053496-81096403	0.590226	0.827201	0.48697	up	0.6343	0.823596	-
ENSG00000271327	RP11-1109F11.3	12:89367806-89369301	0.526145	0.499223	-0.0757775	down	0.8009	0.916272	-
ENSG00000065485	PDIA5	3:123067061-123274130	21.2536	17.9932	-0.240253	down	0.0492	0.156801	protein disulfide isomerase family A member 5 [Source:HGNC Symbol;Acc:HGNC:24811]
ENSG00000229334	AC046143.3	3:194584010-194672477	2.39777	1.51882	-0.658745	down	0.4707	0.713389	-
ENSG00000084676	NCOA1	2:24491913-24770702	13.0337	13.8756	0.0903016	up	0.43125	0.679051	nuclear receptor coactivator 1 [Source:HGNC Symbol;Acc:HGNC:7668]
ENSG00000281348	CTD-2574D22.6	16:29806105-29848039	1.81856	0.652353	-1.47907	down	0.4988	0.735642	-
ENSG00000131966	ACTR10	14:57999734-58298139	35.4676	40.7031	0.19864	up	0.4161	0.664845	actin-related protein 10 homolog [Source:HGNC Symbol;Acc:HGNC:17372]
ENSG00000174840	PDE12	3:57556275-57566844	12.6217	14.6933	0.219252	up	0.05895	0.179235	phosphodiesterase 12 [Source:HGNC Symbol;Acc:HGNC:25386]
ENSG00000118482	PHF3	6:63635819-65707225	20.3493	18.6998	-0.121955	down	0.2029	0.426336	PHD finger protein 3 [Source:HGNC Symbol;Acc:HGNC:8921]
ENSG00000260018	RP11-505K9.1	16:84117050-84117571	1.3139	1.96222	0.578631	up	0.2083	0.433951	-
ENSG00000111726	CMAS	12:22046173-22437041	30.2784	32.2906	0.092825	up	0.38915	0.637656	cytidine monophosphate N-acetylneuraminic acid synthetase [Source:HGNC Symbol;Acc:HGNC:18290]
ENSG00000117155	SSX2IP	1:84643706-84690803	17.3021	23.2502	0.426295	up	0.0002	0.00161151	SSX family member 2 interacting protein [Source:HGNC Symbol;Acc:HGNC:16509]
ENSG00000156508	EEF1A1	6:73515749-73570596	4122.98	3954.21	-0.0602997	down	0.5114	0.74439	eukaryotic translation elongation factor 1 alpha 1 [Source:HGNC Symbol;Acc:HGNC:3189]
ENSG00000108256	NUFIP2	17:29255835-29294118	26.9249	27.655	0.0386028	up	0.7028	0.863485	NUFIP2, FMR1 interacting protein 2 [Source:HGNC Symbol;Acc:HGNC:17634]
ENSG00000137804	NUSAP1	15:41332693-41381050	227.804	260.585	0.193965	up	0.19025	0.40833	nucleolar and spindle associated protein 1 [Source:HGNC Symbol;Acc:HGNC:18538]
ENSG00000169230	PRELID1	5:177301197-177312757	117.959	149.053	0.337537	up	0.00095	0.00631121	PRELI domain containing 1 [Source:HGNC Symbol;Acc:HGNC:30255]
ENSG00000130208	APOC1	19:44905753-44919349	0.455752	0.654101	0.521266	up	0.3357	0.586214	apolipoprotein C1 [Source:HGNC Symbol;Acc:HGNC:607]
ENSG00000054965	FAM168A	11:73400486-73598189	27.3563	24.4935	-0.159473	down	0.13645	0.328051	family with sequence similarity 168 member A [Source:HGNC Symbol;Acc:HGNC:28999]
ENSG00000079313	REXO1	19:1815245-1848463	11.2391	13.056	0.216177	up	0.1286	0.31383	RNA exonuclease 1 homolog [Source:HGNC Symbol;Acc:HGNC:24616]
ENSG00000244274	DBNDD2	20:45361936-45410610	7.58017	9.00505	0.248504	up	0.1786	0.392009	dysbindin domain containing 2 [Source:HGNC Symbol;Acc:HGNC:15881]
ENSG00000101421	CHMP4B	20:33811303-33854366	69.3656	71.1605	0.0368566	up	0.65485	0.834731	charged multivesicular body protein 4B [Source:HGNC Symbol;Acc:HGNC:16171]
ENSG00000136244	IL6	7:22725394-22732002	1.99245	1.11091	-0.842799	down	0.0041	0.0219627	interleukin 6 [Source:HGNC Symbol;Acc:HGNC:6018]
ENSG00000162997	PRORSD1P	2:55282318-55419921	0.759886	1.08963	0.519989	up	0.5822	0.790741	prolyl-tRNA synthetase associated domain containing 1, pseudogene [Source:HGNC Symbol;Acc:HGNC:34379]
ENSG00000093144	ECHDC1	6:127288709-127343609	60.8425	73.9354	0.281187	up	0.0052	0.0267215	ethylmalonyl-CoA decarboxylase 1 [Source:HGNC Symbol;Acc:HGNC:21489]
ENSG00000172869	DMXL1	5:119006346-119249138	16.4513	13.0568	-0.333403	down	0.016	0.066298	Dmx like 1 [Source:HGNC Symbol;Acc:HGNC:2937]
ENSG00000168067	MAP4K2	11:64784913-64803241	13.6926	12.2903	-0.155875	down	0.2216	0.452062	mitogen-activated protein kinase kinase kinase kinase 2 [Source:HGNC Symbol;Acc:HGNC:6864]
ENSG00000039139	DNAH5	5:13690330-13944543	0.843782	0.492482	-0.776798	down	0.01325	0.0569081	dynein axonemal heavy chain 5 [Source:HGNC Symbol;Acc:HGNC:2950]
ENSG00000182700	IGIP	5:140125934-140129392	4.95486	4.00304	-0.307749	down	0.00055	0.00393558	IgA inducing protein [Source:HGNC Symbol;Acc:HGNC:33847]
ENSG00000171720	HDAC3	5:141515015-141636870	55.7625	58.2111	0.0620009	up	0.68365	0.852391	histone deacetylase 3 [Source:HGNC Symbol;Acc:HGNC:4854]
ENSG00000273306	RP11-527J8.1	2:98997260-99490035	1.85313	1.89099	0.0291773	up	0.982	0.990616	-
ENSG00000278202	RP11-152F13.8	15:82355141-82439153	2.2839	1.78519	-0.355422	down	0.83465	0.930032	-
ENSG00000104859	CLASRP	19:45039039-45070956	37.2802	36.1772	-0.0433266	down	0.72525	0.877982	CLK4 associating serine/arginine rich protein [Source:HGNC Symbol;Acc:HGNC:17731]
ENSG00000015153	YAF2	12:42157103-42238349	11.4351	9.51978	-0.264472	down	0.35235	0.603145	YY1 associated factor 2 [Source:HGNC Symbol;Acc:HGNC:17363]
ENSG00000075624	ACTB	7:5527150-5563784	1859.01	2388.83	0.361771	up	5e-05	0.000461534	actin beta [Source:HGNC Symbol;Acc:HGNC:132]
ENSG00000172943	PHF8	X:53936675-54048958	5.01794	5.5072	0.134223	up	0.55115	0.771981	PHD finger protein 8 [Source:HGNC Symbol;Acc:HGNC:20672]
ENSG00000147437	GNRH1	8:25419259-25424654	4.74419	2.8332	-0.743729	down	0.00015	0.00124644	gonadotropin releasing hormone 1 [Source:HGNC Symbol;Acc:HGNC:4419]
ENSG00000204525	HLA-C	6:31268748-31272130	77.9958	30.7746	-1.34166	down	5e-05	0.000461534	major histocompatibility complex, class I, C [Source:HGNC Symbol;Acc:HGNC:4933]
ENSG00000107263	RAPGEF1	9:131576769-131740074	16.7558	22.4378	0.421271	up	0.01065	0.0479608	Rap guanine nucleotide exchange factor 1 [Source:HGNC Symbol;Acc:HGNC:4568]
ENSG00000112699	GMDS	6:1623805-2245692	16.9194	20.682	0.2897	up	0.2044	0.4282	GDP-mannose 4,6-dehydratase [Source:HGNC Symbol;Acc:HGNC:4369]
ENSG00000140987	ZSCAN32	16:3365098-3577400	4.71935	5.13817	0.122666	up	0.64415	0.829678	zinc finger and SCAN domain containing 32 [Source:HGNC Symbol;Acc:HGNC:20812]
ENSG00000017797	RALBP1	18:9475008-9538116	30.7761	35.1333	0.191028	up	0.03705	0.127466	ralA binding protein 1 [Source:HGNC Symbol;Acc:HGNC:9841]
ENSG00000137198	GMPR	6:16238579-16295549	5.69178	8.44972	0.570023	up	5e-05	0.000461534	guanosine monophosphate reductase [Source:HGNC Symbol;Acc:HGNC:4376]
ENSG00000125650	PSPN	19:6372432-6379058	0.610577	0.476852	-0.35663	down	0.31025	0.557661	persephin [Source:HGNC Symbol;Acc:HGNC:9579]
ENSG00000164808	SPIDR	8:47260574-47736306	24.8006	24.4692	-0.0194106	down	0.86885	0.946039	scaffolding protein involved in DNA repair [Source:HGNC Symbol;Acc:HGNC:28971]
ENSG00000102053	ZC3H12B	X:65366637-65507887	3.41877	2.32121	-0.5586	down	5e-05	0.000461534	zinc finger CCCH-type containing 12B [Source:HGNC Symbol;Acc:HGNC:17407]
ENSG00000186395	KRT10	17:40818116-40836274	22.7031	23.3638	0.0413841	up	0.81355	0.921766	keratin 10 [Source:HGNC Symbol;Acc:HGNC:6413]
ENSG00000054116	TRAPPC3	1:36136569-36180849	43.137	49.7854	0.206798	up	0.21725	0.446916	trafficking protein particle complex 3 [Source:HGNC Symbol;Acc:HGNC:19942]
ENSG00000135482	ZC3H10	12:56118158-56144671	1.6518	1.24992	-0.402206	down	0.30535	0.551233	zinc finger CCCH-type containing 10 [Source:HGNC Symbol;Acc:HGNC:25893]
ENSG00000140941	MAP1LC3B	16:87083561-87404779	47.9038	44.5922	-0.103349	down	0.26225	0.501455	microtubule associated protein 1 light chain 3 beta [Source:HGNC Symbol;Acc:HGNC:13352]
ENSG00000134744	ZCCHC11	1:52404563-52553487	35.9102	32.6593	-0.136901	down	0.6397	0.826706	zinc finger CCHC-type containing 11 [Source:HGNC Symbol;Acc:HGNC:28981]
ENSG00000105085	MED26	19:16479056-16660442	3.89871	3.78325	-0.0433681	down	0.91225	0.962822	mediator complex subunit 26 [Source:HGNC Symbol;Acc:HGNC:2376]
ENSG00000160113	NR2F6	19:17231882-17287646	28.8267	31.4107	0.123853	up	0.4511	0.696078	nuclear receptor subfamily 2 group F member 6 [Source:HGNC Symbol;Acc:HGNC:7977]
ENSG00000272540	XXbac-BPG252P9.9	6:30720200-30725426	7.40166	5.3245	-0.475204	down	0.77175	0.902983	-
ENSG00000077380	DYNC1I2	2:171687408-171748420	84.0887	74.8209	-0.168469	down	0.04435	0.145219	dynein cytoplasmic 1 intermediate chain 2 [Source:HGNC Symbol;Acc:HGNC:2964]
ENSG00000280623	PCAT14	22:23536880-23547797	1.53338	0.500328	-1.61577	down	5e-05	0.000461534	-
ENSG00000133884	DPF2	11:65333753-65353249	21.125	20.6854	-0.0303352	down	0.75705	0.895431	double PHD fingers 2 [Source:HGNC Symbol;Acc:HGNC:9964]
ENSG00000227440	ATP5G1P4	3:172828735-172829176	1.20322	0.75328	-0.675647	down	0.42385	0.671655	ATP synthase, H+ transporting, mitochondrial Fo complex subunit C1 (subunit 9) pseudogene 4 [Source:HGNC Symbol;Acc:HGNC:39507]
ENSG00000196757	ZNF700	19:11925067-11980381	6.05026	5.21359	-0.21472	down	0.0144	0.0607965	zinc finger protein 700 [Source:HGNC Symbol;Acc:HGNC:25292]
ENSG00000130590	SAMD10	20:63974112-63980008	1.08217	1.0525	-0.0401104	down	0.8897	0.953939	sterile alpha motif domain containing 10 [Source:HGNC Symbol;Acc:HGNC:16129]
ENSG00000136273	HUS1	7:47695729-47979581	12.9846	19.7281	0.603446	up	5e-05	0.000461534	HUS1 checkpoint clamp component [Source:HGNC Symbol;Acc:HGNC:5309]
ENSG00000257122	RRN3P3	16:22345935-22536521	1.24846	2.22141	0.831329	up	0.12515	0.307997	RRN3 homolog, RNA polymerase I transcription factor pseudogene 3 [Source:HGNC Symbol;Acc:HGNC:37620]
ENSG00000100714	MTHFD1	14:64388030-64546173	44.3159	62.339	0.492312	up	5e-05	0.000461534	methylenetetrahydrofolate dehydrogenase, cyclohydrolase and formyltetrahydrofolate synthetase 1 [Source:HGNC Symbol;Acc:HGNC:7432]
ENSG00000054611	TBC1D22A	22:46762616-47175699	7.50108	6.2608	-0.26075	down	0.00875	0.0408988	TBC1 domain family member 22A [Source:HGNC Symbol;Acc:HGNC:1309]
ENSG00000250539	KRT8P33	5:123344884-123423592	0.527888	0.416514	-0.341867	down	0.7487	0.891519	keratin 8 pseudogene 33 [Source:HGNC Symbol;Acc:HGNC:39867]
ENSG00000158301	GPRASP2	X:102599167-102717733	10.8865	7.27486	-0.581552	down	0.0067	0.0329146	G protein-coupled receptor associated sorting protein 2 [Source:HGNC Symbol;Acc:HGNC:25169]
ENSG00000183426	NPIPA1	16:14911550-14952060	9.30461	7.70431	-0.272279	down	0.26045	0.499501	nuclear pore complex interacting protein family member A1 [Source:HGNC Symbol;Acc:HGNC:7909]
ENSG00000189339	SLC35E2B	1:1659324-1692728	37.2845	30.2242	-0.302874	down	0.0009	0.00603368	solute carrier family 35 member E2B [Source:HGNC Symbol;Acc:HGNC:33941]
ENSG00000168405	CMAHP	6:25081067-25166555	0.298987	0.503587	0.752162	up	0.13985	0.334036	cytidine monophospho-N-acetylneuraminic acid hydroxylase, pseudogene [Source:HGNC Symbol;Acc:HGNC:2098]
ENSG00000108588	CCDC47	17:63702831-63819317	61.45	68.1678	0.149679	up	0.25145	0.488258	coiled-coil domain containing 47 [Source:HGNC Symbol;Acc:HGNC:24856]
ENSG00000272447	RP11-182L21.6	10:79660890-79827602	5.72773	5.1343	-0.157796	down	0.45005	0.695085	-
ENSG00000196205	EEF1A1P5	9:133019485-133020874	57.7717	54.407	-0.0865729	down	0.29585	0.539712	eukaryotic translation elongation factor 1 alpha 1 pseudogene 5 [Source:HGNC Symbol;Acc:HGNC:3200]
ENSG00000186130	ZBTB6	9:122908055-122913330	5.59422	5.08793	-0.136857	down	0.09465	0.253024	zinc finger and BTB domain containing 6 [Source:HGNC Symbol;Acc:HGNC:16764]
ENSG00000279331	RBM12B-AS1	8:93213301-93741017	0.634252	0.938966	0.566017	up	0.75615	0.895201	-
ENSG00000275703	U47924.32	12:6867118-6923698	0.929503	0.0856119	-3.44058	down	0.2842	0.526122	-
ENSG00000157601	MX1	21:41420303-41459214	2.60971	0.777303	-1.74734	down	5e-05	0.000461534	MX dynamin like GTPase 1 [Source:HGNC Symbol;Acc:HGNC:7532]
ENSG00000104324	CPQ	8:96645226-97149654	32.04	27.0929	-0.24196	down	0.00905	0.0420206	carboxypeptidase Q [Source:HGNC Symbol;Acc:HGNC:16910]
ENSG00000100376	FAM118A	22:45308967-45341955	9.97829	9.09006	-0.134503	down	0.2394	0.473309	family with sequence similarity 118 member A [Source:HGNC Symbol;Acc:HGNC:1313]
ENSG00000198663	C6orf89	6:36854826-36928964	42.5774	45.7877	0.104871	up	0.428	0.67566	chromosome 6 open reading frame 89 [Source:HGNC Symbol;Acc:HGNC:21114]
ENSG00000100139	MICALL1	22:37905656-37942822	17.5187	18.195	0.0546419	up	0.69145	0.85624	MICAL like 1 [Source:HGNC Symbol;Acc:HGNC:29804]
ENSG00000085433	WDR47	1:108970213-109042113	16.9324	13.1663	-0.36293	down	0.0003	0.00230744	WD repeat domain 47 [Source:HGNC Symbol;Acc:HGNC:29141]
ENSG00000117475	BLZF1	1:169367969-169460669	17.4355	16.4584	-0.0832033	down	0.38745	0.636021	basic leucine zipper nuclear factor 1 [Source:HGNC Symbol;Acc:HGNC:1065]
ENSG00000075826	SEC31B	10:100486641-100559998	16.7278	10.0247	-0.738689	down	0.0002	0.00161151	SEC31 homolog B, COPII coat complex component [Source:HGNC Symbol;Acc:HGNC:23197]
ENSG00000148384	INPP5E	9:136428618-136439823	10.2291	9.71425	-0.0745065	down	0.30725	0.55356	inositol polyphosphate-5-phosphatase E [Source:HGNC Symbol;Acc:HGNC:21474]
ENSG00000102034	ELF4	X:130064873-130110716	9.12432	11.9405	0.388077	up	5e-05	0.000461534	E74 like ETS transcription factor 4 [Source:HGNC Symbol;Acc:HGNC:3319]
ENSG00000259315	ACTG1P17	15:82725872-82739122	0.41873	0.639265	0.610394	up	0.4732	0.715279	actin gamma 1 pseudogene 17 [Source:HGNC Symbol;Acc:HGNC:51497]
ENSG00000153246	PLA2R1	2:159932005-160062610	0.793617	0.917418	0.209137	up	0.20775	0.433098	phospholipase A2 receptor 1 [Source:HGNC Symbol;Acc:HGNC:9042]
ENSG00000262481	TMEM256-PLSCR3	17:7380533-7404137	0.525703	1.76061	1.74376	up	0.049	0.156487	-
ENSG00000153094	BCL2L11	2:111119377-111168447	9.7652	6.4499	-0.598372	down	0.0001	0.000869413	BCL2 like 11 [Source:HGNC Symbol;Acc:HGNC:994]
ENSG00000132718	SYT11	1:155859508-155885199	46.8434	31.7397	-0.561556	down	5e-05	0.000461534	synaptotagmin 11 [Source:HGNC Symbol;Acc:HGNC:19239]
ENSG00000082458	DLG3	X:70444860-70505490	5.60719	5.42786	-0.046893	down	0.6625	0.840247	discs large MAGUK scaffold protein 3 [Source:HGNC Symbol;Acc:HGNC:2902]
ENSG00000153291	SLC25A27	6:46652914-46735693	11.6327	5.2912	-1.13652	down	0.0002	0.00161151	solute carrier family 25 member 27 [Source:HGNC Symbol;Acc:HGNC:21065]
ENSG00000256683	ZNF350	19:51949133-51986856	5.50202	4.62462	-0.250626	down	0.08705	0.238671	zinc finger protein 350 [Source:HGNC Symbol;Acc:HGNC:16656]
ENSG00000106125	FAM188B	7:30651942-30925516	0.931259	1.83794	0.980832	up	5e-05	0.000461534	family with sequence similarity 188 member B [Source:HGNC Symbol;Acc:HGNC:21916]
ENSG00000105607	GCDH	19:12891025-12919276	25.2222	20.4875	-0.299953	down	0.14445	0.341699	glutaryl-CoA dehydrogenase [Source:HGNC Symbol;Acc:HGNC:4189]
ENSG00000076321	KLHL20	1:173714940-173786702	19.2977	19.4658	0.0125156	up	0.91245	0.962822	kelch like family member 20 [Source:HGNC Symbol;Acc:HGNC:25056]
ENSG00000178425	NT5DC1	6:116100848-116249497	33.3541	38.1747	0.194754	up	0.25155	0.488329	5'-nucleotidase domain containing 1 [Source:HGNC Symbol;Acc:HGNC:21556]
ENSG00000127022	CANX	5:179678582-179730925	374.211	375.45	0.00477188	up	0.9539	0.978805	calnexin [Source:HGNC Symbol;Acc:HGNC:1473]
ENSG00000163577	EIF5A2	3:170888414-170908693	15.7212	17.7572	0.175699	up	0.60475	0.805741	eukaryotic translation initiation factor 5A2 [Source:HGNC Symbol;Acc:HGNC:3301]
ENSG00000142444	TIMM29	19:10928732-10933535	13.9544	16.0365	0.200635	up	0.03565	0.123978	translocase of inner mitochondrial membrane 29 [Source:HGNC Symbol;Acc:HGNC:25152]
ENSG00000101972	STAG2	X:123959232-124963817	91.9196	86.1239	-0.0939583	down	0.63825	0.825862	stromal antigen 2 [Source:HGNC Symbol;Acc:HGNC:11355]
ENSG00000118257	NRP2	2:205681989-205798133	77.3883	83.5889	0.111196	up	0.33575	0.586214	neuropilin 2 [Source:HGNC Symbol;Acc:HGNC:8005]
ENSG00000106976	DNM1	9:128166063-128255248	14.3857	11.9894	-0.262874	down	0.19585	0.416577	dynamin 1 [Source:HGNC Symbol;Acc:HGNC:2972]
ENSG00000272602	ZNF595	4:53284-88211	4.77504	4.23939	-0.171656	down	0.09345	0.250948	zinc finger protein 595 [Source:HGNC Symbol;Acc:HGNC:27196]
ENSG00000145782	ATG12	5:115828199-115914081	57.1347	57.8601	0.0182014	up	0.9239	0.968075	autophagy related 12 [Source:HGNC Symbol;Acc:HGNC:588]
ENSG00000206199	ANKUB1	3:149761104-150225190	1.95894	6.95904	1.82881	up	0.0046	0.0241704	ankyrin repeat and ubiquitin domain containing 1 [Source:HGNC Symbol;Acc:HGNC:29642]
ENSG00000271380	RP11-307C12.12	1:154957025-154974395	1.026	1.1197	0.126075	up	0.9441	0.975335	-
ENSG00000132155	RAF1	3:12484431-12664226	107.613	94.3194	-0.190228	down	0.10505	0.271863	Raf-1 proto-oncogene, serine/threonine kinase [Source:HGNC Symbol;Acc:HGNC:9829]
ENSG00000215039	CD27-AS1	12:6439000-6470987	0.994449	0.385662	-1.36656	down	0.0613	0.184379	-
ENSG00000226031	FGF13-AS1	X:138614730-139222777	0.799036	0.763889	-0.0648961	down	0.9375	0.974055	-
ENSG00000152240	HAUS1	18:46080247-46128333	9.25088	11.0563	0.257212	up	0.43365	0.681576	HAUS augmin like complex subunit 1 [Source:HGNC Symbol;Acc:HGNC:25174]
ENSG00000259048	CTD-2058B24.2	14:37589983-38202923	1.10702	0.448893	-1.30223	down	0.1855	0.40143	-
ENSG00000102096	PIM2	X:48913181-48919024	5.81229	6.14829	0.0810773	up	0.43165	0.679403	Pim-2 proto-oncogene, serine/threonine kinase [Source:HGNC Symbol;Acc:HGNC:8987]
ENSG00000069345	DNAJA2	16:46955361-46973788	65.4643	69.2015	0.0800949	up	0.35545	0.60596	DnaJ heat shock protein family (Hsp40) member A2 [Source:HGNC Symbol;Acc:HGNC:14884]
ENSG00000008282	SYPL1	7:106090502-106112576	131.122	189.047	0.527839	up	5e-05	0.000461534	synaptophysin like 1 [Source:HGNC Symbol;Acc:HGNC:11507]
ENSG00000089154	GCN1	12:120127202-120194710	14.7327	20.4346	0.472	up	0.1451	0.342539	GCN1, eIF2 alpha kinase activator homolog [Source:HGNC Symbol;Acc:HGNC:4199]
ENSG00000070961	ATP2B1	12:89561128-89712590	13.4173	17.6817	0.398166	up	0.03215	0.114574	ATPase plasma membrane Ca2+ transporting 1 [Source:HGNC Symbol;Acc:HGNC:814]
ENSG00000040199	PHLPP2	16:71623707-71724701	11.7053	13.2505	0.178892	up	0.04505	0.146794	PH domain and leucine rich repeat protein phosphatase 2 [Source:HGNC Symbol;Acc:HGNC:29149]
ENSG00000115266	APC2	19:1446301-1479556	3.14114	1.38663	-1.1797	down	0.0001	0.000869413	APC2, WNT signaling pathway regulator [Source:HGNC Symbol;Acc:HGNC:24036]
ENSG00000205730	ITPRIPL2	16:19113931-19268334	3.60813	3.30124	-0.128242	down	0.20375	0.427304	inositol 1,4,5-trisphosphate receptor interacting protein like 2 [Source:HGNC Symbol;Acc:HGNC:27257]
ENSG00000169976	SF3B5	6:144094880-144095573	119.341	121.22	0.0225364	up	0.79045	0.911707	splicing factor 3b subunit 5 [Source:HGNC Symbol;Acc:HGNC:21083]
ENSG00000166225	FRS2	12:69470348-69579789	17.7607	12.8879	-0.462667	down	0.02835	0.104338	fibroblast growth factor receptor substrate 2 [Source:HGNC Symbol;Acc:HGNC:16971]
ENSG00000046647	GEMIN8	X:14008278-14029893	5.45708	4.97051	-0.134734	down	0.38105	0.629607	gem nuclear organelle associated protein 8 [Source:HGNC Symbol;Acc:HGNC:26044]
ENSG00000166153	DEPDC4	12:100156356-100267079	1.10916	1.32093	0.252087	up	0.62465	0.817679	DEP domain containing 4 [Source:HGNC Symbol;Acc:HGNC:22952]
ENSG00000268940	CT45A1	X:135713452-135723539	9.56838	13.2467	0.469291	up	5e-05	0.000461534	cancer/testis antigen family 45 member A1 [Source:HGNC Symbol;Acc:HGNC:33267]
ENSG00000118900	UBN1	16:4803202-4882360	12.1549	13.6845	0.171001	up	0.36235	0.611833	ubinuclein 1 [Source:HGNC Symbol;Acc:HGNC:12506]
ENSG00000262477	AC021224.1	18:32018371-32470484	11.0436	11.4188	0.0482045	up	0.7954	0.91345	-
ENSG00000124160	NCOA5	20:46060984-46089952	13.4238	14.5994	0.121115	up	0.15015	0.350115	nuclear receptor coactivator 5 [Source:HGNC Symbol;Acc:HGNC:15909]
ENSG00000112357	PEX7	6:136822563-136913937	6.67837	7.08552	0.0853772	up	0.4204	0.668941	peroxisomal biogenesis factor 7 [Source:HGNC Symbol;Acc:HGNC:8860]
ENSG00000267244	CTB-31O20.4	19:1815245-1848463	1.36555	1.74862	0.356733	up	0.26005	0.49892	-
ENSG00000166762	CATSPER2	15:43628502-43684339	3.11002	2.2883	-0.442649	down	0.034	0.119481	cation channel sperm associated 2 [Source:HGNC Symbol;Acc:HGNC:18810]
ENSG00000100601	ALKBH1	14:77672403-77708020	3.61997	3.54224	-0.0313176	down	0.8372	0.93092	alkB homolog 1, histone H2A dioxygenase [Source:HGNC Symbol;Acc:HGNC:17911]
ENSG00000174851	YIF1A	11:66268532-66289170	52.4384	47.0255	-0.15718	down	0.4618	0.704754	Yip1 interacting factor homolog A, membrane trafficking protein [Source:HGNC Symbol;Acc:HGNC:16688]
ENSG00000087088	BAX	19:48954814-48961798	53.5794	68.2641	0.349447	up	5e-05	0.000461534	BCL2 associated X, apoptosis regulator [Source:HGNC Symbol;Acc:HGNC:959]
ENSG00000204147	ASAH2B	10:50739317-50885675	6.28773	7.44873	0.244455	up	0.0277	0.102386	N-acylsphingosine amidohydrolase 2B [Source:HGNC Symbol;Acc:HGNC:23456]
ENSG00000186222	BLOC1S4	4:6716054-6717671	10.9716	9.44949	-0.215467	down	0.01305	0.0561744	biogenesis of lysosomal organelles complex 1 subunit 4 [Source:HGNC Symbol;Acc:HGNC:24206]
ENSG00000131650	KREMEN2	16:2963943-2980539	1.50136	1.02333	-0.552993	down	0.2627	0.501755	kringle containing transmembrane protein 2 [Source:HGNC Symbol;Acc:HGNC:18797]
ENSG00000197776	KLHDC1	14:49693104-49753152	1.01696	0.678207	-0.584467	down	0.02315	0.0891622	kelch domain containing 1 [Source:HGNC Symbol;Acc:HGNC:19836]
ENSG00000122566	HNRNPA2B1	7:26189926-26213356	633.768	703.029	0.14963	up	0.12865	0.313853	heterogeneous nuclear ribonucleoprotein A2/B1 [Source:HGNC Symbol;Acc:HGNC:5033]
ENSG00000260822	GS1-358P8.4	X:24545515-24550466	3.34678	1.93719	-0.788809	down	5e-05	0.000461534	-
ENSG00000269743	SLC25A53	X:104099213-104157027	5.95527	6.60135	0.148594	up	0.39335	0.64208	solute carrier family 25 member 53 [Source:HGNC Symbol;Acc:HGNC:31894]
ENSG00000110852	CLEC2B	12:9852983-9870136	31.4796	29.5453	-0.0914885	down	0.2784	0.519379	C-type lectin domain family 2 member B [Source:HGNC Symbol;Acc:HGNC:2053]
ENSG00000187266	EPOR	19:11377204-11419342	10.9596	8.63658	-0.343663	down	0.0182	0.0736703	erythropoietin receptor [Source:HGNC Symbol;Acc:HGNC:3416]
ENSG00000044090	CUL7	6:43037616-43075099	15.0026	11.8508	-0.340226	down	0.00135	0.0085343	cullin 7 [Source:HGNC Symbol;Acc:HGNC:21024]
ENSG00000129473	BCL2L2	14:23185315-23326185	11.5417	13.4081	0.216251	up	0.36345	0.612951	BCL2 like 2 [Source:HGNC Symbol;Acc:HGNC:995]
ENSG00000109861	CTSC	11:88293591-88337787	56.9699	71.2472	0.322632	up	0.0082	0.0389905	cathepsin C [Source:HGNC Symbol;Acc:HGNC:2528]
ENSG00000106009	BRAT1	7:2537876-2555727	26.194	37.0919	0.501868	up	5e-05	0.000461534	BRCA1 associated ATM activator 1 [Source:HGNC Symbol;Acc:HGNC:21701]
ENSG00000146776	ATXN7L1	7:105605066-105876604	2.95981	3.23011	0.126081	up	0.55685	0.776716	ataxin 7 like 1 [Source:HGNC Symbol;Acc:HGNC:22210]
ENSG00000182154	MRPL41	9:137551198-137552555	51.5315	55.8885	0.117097	up	0.1072	0.275621	mitochondrial ribosomal protein L41 [Source:HGNC Symbol;Acc:HGNC:14492]
ENSG00000180233	ZNRF2	7:30284306-30412502	11.6543	18.0128	0.628163	up	5e-05	0.000461534	zinc and ring finger 2 [Source:HGNC Symbol;Acc:HGNC:22316]
ENSG00000212125	TAS2R15P	12:10824959-11176016	0.459522	0.271441	-0.759495	down	0.6373	0.825409	taste 2 receptor member 15 pseudogene [Source:HGNC Symbol;Acc:HGNC:19106]
ENSG00000132967	HMGB1P5	3:22381818-22382929	31.2617	38.8534	0.313643	up	0.00035	0.00264968	high mobility group box 1 pseudogene 5 [Source:HGNC Symbol;Acc:HGNC:4997]
ENSG00000144331	ZNF385B	2:179441981-179861505	9.04572	3.31015	-1.45034	down	5e-05	0.000461534	zinc finger protein 385B [Source:HGNC Symbol;Acc:HGNC:26332]
ENSG00000121578	B4GALT4	3:119211731-119290666	14.8816	17.6089	0.242778	up	0.0154	0.0642264	beta-1,4-galactosyltransferase 4 [Source:HGNC Symbol;Acc:HGNC:927]
ENSG00000068097	HEATR6	17:60043193-60078931	9.45063	9.62609	0.0265396	up	0.86415	0.943844	HEAT repeat containing 6 [Source:HGNC Symbol;Acc:HGNC:24076]
ENSG00000257056	RP11-966I7.2	14:28772703-28830204	1.44163	1.17143	-0.299432	down	0.50565	0.739517	-
ENSG00000167522	ANKRD11	16:89267626-89490561	21.4422	23.0422	0.103827	up	0.4693	0.712038	ankyrin repeat domain 11 [Source:HGNC Symbol;Acc:HGNC:21316]
ENSG00000136527	TRA2B	3:185915905-185938136	214.277	193.153	-0.149731	down	0.1842	0.399857	transformer 2 beta homolog (Drosophila) [Source:HGNC Symbol;Acc:HGNC:10781]
ENSG00000244115	DNAJC25-GNG10	9:111631351-111670246	11.0223	10.532	-0.0656489	down	0.78855	0.910654	DNAJC25-GNG10 readthrough [Source:HGNC Symbol;Acc:HGNC:37501]
ENSG00000121316	PLBD1	12:14503660-14757963	0.567684	2.27692	2.00392	up	5e-05	0.000461534	phospholipase B domain containing 1 [Source:HGNC Symbol;Acc:HGNC:26215]
ENSG00000088367	EPB41L1	20:36091503-36232799	7.78379	6.73682	-0.208407	down	0.26455	0.503603	erythrocyte membrane protein band 4.1 like 1 [Source:HGNC Symbol;Acc:HGNC:3378]
ENSG00000283088	CTD-2331H12.8	19:52861806-53037898	3.06406	3.51794	0.199284	up	0.48465	0.723991	-
ENSG00000143434	SEMA6C	1:151131684-151146664	1.60307	1.15328	-0.475092	down	0.0639	0.19001	semaphorin 6C [Source:HGNC Symbol;Acc:HGNC:10740]
ENSG00000104518	GSDMD	8:143553206-143563062	23.8319	21.3023	-0.161887	down	0.1274	0.311642	gasdermin D [Source:HGNC Symbol;Acc:HGNC:25697]
ENSG00000002834	LASP1	17:38869858-38921770	78.9464	70.3465	-0.166395	down	0.03995	0.13447	LIM and SH3 protein 1 [Source:HGNC Symbol;Acc:HGNC:6513]
ENSG00000167625	ZNF526	19:42220270-42228201	2.42103	2.38106	-0.0240164	down	0.85825	0.941015	zinc finger protein 526 [Source:HGNC Symbol;Acc:HGNC:29415]
ENSG00000142694	EVA1B	1:36306386-36329221	38.2045	30.1979	-0.339297	down	0.04805	0.154349	eva-1 homolog B [Source:HGNC Symbol;Acc:HGNC:25558]
ENSG00000113212	PCDHB7	5:141100241-141249365	10.6847	3.96121	-1.43153	down	5e-05	0.000461534	protocadherin beta 7 [Source:HGNC Symbol;Acc:HGNC:8692]
ENSG00000239306	RBM14	11:66616581-66677921	29.8618	32.2661	0.111718	up	0.55115	0.771981	RNA binding motif protein 14 [Source:HGNC Symbol;Acc:HGNC:14219]
ENSG00000115233	PSMD14	2:161096230-161411717	79.1081	87.0156	0.137449	up	0.17925	0.392932	proteasome 26S subunit, non-ATPase 14 [Source:HGNC Symbol;Acc:HGNC:16889]
ENSG00000115226	FNDC4	2:27491882-27495245	11.2581	10.2617	-0.133701	down	0.16795	0.377013	fibronectin type III domain containing 4 [Source:HGNC Symbol;Acc:HGNC:20239]
ENSG00000185989	RASA3	13:113977782-114132611	7.24616	8.70017	0.263828	up	0.0001	0.000869413	RAS p21 protein activator 3 [Source:HGNC Symbol;Acc:HGNC:20331]
ENSG00000270012	LL0XNC01-7P3.1	X:49269842-49301461	0.840419	0.736893	-0.189654	down	0.4406	0.687172	-
ENSG00000139178	C1RL	12:7080208-7122501	7.76993	4.31307	-0.849187	down	0.0001	0.000869413	complement C1r subcomponent like [Source:HGNC Symbol;Acc:HGNC:21265]
ENSG00000083838	ZNF446	19:58467044-58512413	5.81188	5.58453	-0.0575693	down	0.7345	0.883005	zinc finger protein 446 [Source:HGNC Symbol;Acc:HGNC:21036]
ENSG00000121690	DEPDC7	11:33015863-33033582	4.18657	4.28211	0.0325546	up	0.7717	0.902983	DEP domain containing 7 [Source:HGNC Symbol;Acc:HGNC:29899]
ENSG00000109083	IFT20	17:28319094-28335489	32.107	24.1995	-0.407911	down	0.01585	0.0658004	intraflagellar transport 20 [Source:HGNC Symbol;Acc:HGNC:30989]
ENSG00000135341	MAP3K7	6:90513572-90587045	23.531	23.4475	-0.00512675	down	0.9508	0.97755	mitogen-activated protein kinase kinase kinase 7 [Source:HGNC Symbol;Acc:HGNC:6859]
ENSG00000116497	S100PBP	1:32775236-32858879	18.8373	15.8501	-0.249097	down	0.15105	0.351416	S100P binding protein [Source:HGNC Symbol;Acc:HGNC:25768]
ENSG00000077254	USP33	1:77695986-77759852	47.1308	43.3684	-0.120027	down	0.2531	0.490658	ubiquitin specific peptidase 33 [Source:HGNC Symbol;Acc:HGNC:20059]
ENSG00000225335	XXbac-B476C20.9	22:18076526-18146554	0.653055	0.69178	0.0831081	up	0.9269	0.969372	-
ENSG00000148153	INIP	9:112683925-112718236	11.1036	13.8951	0.323545	up	0.01935	0.0773699	INTS3 and NABP interacting protein [Source:HGNC Symbol;Acc:HGNC:24994]
ENSG00000259946	RP11-490G2.2	1:97967004-97968814	0.552752	0.102895	-2.42546	down	0.01705	0.0697298	-
ENSG00000140939	NOL3	16:67170153-67184040	66.9803	34.873	-0.941628	down	5e-05	0.000461534	nucleolar protein 3 [Source:HGNC Symbol;Acc:HGNC:7869]
ENSG00000121310	ECHDC2	1:52895909-52927212	3.15505	4.38074	0.473511	up	0.0531	0.165298	enoyl-CoA hydratase domain containing 2 [Source:HGNC Symbol;Acc:HGNC:23408]
ENSG00000180613	GSX2	4:53377642-54298247	1.38135	1.96278	0.506819	up	0.75355	0.89384	GS homeobox 2 [Source:HGNC Symbol;Acc:HGNC:24959]
ENSG00000162407	PLPP3	1:56494746-56645301	3.28582	0.333697	-3.29964	down	5e-05	0.000461534	phospholipid phosphatase 3 [Source:HGNC Symbol;Acc:HGNC:9229]
ENSG00000227533	SLC2A1-AS1	1:42925374-42983358	0.550166	0.474578	-0.213221	down	0.88825	0.953643	-
ENSG00000145198	VWA5B2	3:184230428-184249548	1.08114	1.02462	-0.0774543	down	0.89555	0.956573	von Willebrand factor A domain containing 5B2 [Source:HGNC Symbol;Acc:HGNC:25144]
ENSG00000107295	SH3GL2	9:17579081-17797129	4.96513	0.884523	-2.48886	down	5e-05	0.000461534	SH3 domain containing GRB2 like 2, endophilin A1 [Source:HGNC Symbol;Acc:HGNC:10831]
ENSG00000151135	TMEM263	12:106955718-106987166	31.4022	31.8148	0.018832	up	0.8559	0.939995	transmembrane protein 263 [Source:HGNC Symbol;Acc:HGNC:28281]
ENSG00000184007	PTP4A2	1:31842018-31944856	144.763	180.248	0.316292	up	0.0252	0.0953885	protein tyrosine phosphatase type IVA, member 2 [Source:HGNC Symbol;Acc:HGNC:9635]
ENSG00000277728	RP11-143K11.7	17:73164976-73262352	2.47335	2.08304	-0.247777	down	0.90015	0.958575	-
ENSG00000101158	NELFCD	20:58981207-58995133	79.536	80.3648	0.0149564	up	0.86325	0.943585	negative elongation factor complex member C/D [Source:HGNC Symbol;Acc:HGNC:15934]
ENSG00000260032	NORAD	20:36045621-36050960	151.178	131.386	-0.202435	down	0.01285	0.0555307	-
ENSG00000165732	DDX21	10:68956127-68985073	46.0784	59.5105	0.369056	up	5e-05	0.000461534	DExD-box helicase 21 [Source:HGNC Symbol;Acc:HGNC:2744]
ENSG00000103111	MON1B	16:77190834-77444336	13.3831	15.0004	0.16459	up	0.2198	0.449879	MON1 homolog B, secretory trafficking associated [Source:HGNC Symbol;Acc:HGNC:25020]
ENSG00000108924	HLF	17:55265011-55325065	0.82857	0.565696	-0.550598	down	0.1175	0.295158	HLF, PAR bZIP transcription factor [Source:HGNC Symbol;Acc:HGNC:4977]
ENSG00000124225	PMEPA1	20:57648391-57712780	21.8496	14.0304	-0.63905	down	5e-05	0.000461534	prostate transmembrane protein, androgen induced 1 [Source:HGNC Symbol;Acc:HGNC:14107]
ENSG00000164081	TEX264	3:51541143-51704323	29.2353	30.4369	0.0581116	up	0.68635	0.853665	testis expressed 264 [Source:HGNC Symbol;Acc:HGNC:30247]
ENSG00000113790	EHHADH	3:185162870-185281990	4.13367	3.79964	-0.121562	down	0.3096	0.556687	enoyl-CoA hydratase and 3-hydroxyacyl CoA dehydrogenase [Source:HGNC Symbol;Acc:HGNC:3247]
ENSG00000167972	ABCA3	16:2275880-2426699	5.12587	6.39003	0.318026	up	0.00145	0.00909556	ATP binding cassette subfamily A member 3 [Source:HGNC Symbol;Acc:HGNC:33]
ENSG00000188554	NBR1	17:43044294-43211689	52.4201	45.8345	-0.193687	down	0.08145	0.227652	NBR1, autophagy cargo receptor [Source:HGNC Symbol;Acc:HGNC:6746]
ENSG00000149089	APIP	11:34853093-35020591	5.79558	4.7057	-0.300542	down	0.2346	0.467622	APAF1 interacting protein [Source:HGNC Symbol;Acc:HGNC:17581]
[truncated: 13,407 more rows]

## Sheet: Figure 1b-BP
GO_id	GO_term	qvalue	total_number	total_genes	up_number	up_genes	down_number	down_genes
GO:0048731	system development	1.55e-16	200	ENSG00000160712,ENSG00000113083,ENSG00000136235,ENSG00000101938,ENSG00000099284,ENSG00000152377,ENSG00000164120,ENSG00000165959,ENSG00000162407,ENSG00000164442,ENSG00000099864,ENSG00000104812,ENSG00000134013,ENSG00000140538,ENSG00000189337,ENSG00000168269,ENSG00000144810,ENSG00000107295,ENSG00000162772,ENSG00000167772,ENSG00000140945,ENSG00000033122,ENSG00000128052,ENSG00000006652,ENSG00000109846…	57	ENSG00000160712,ENSG00000136235,ENSG00000152377,ENSG00000165959,ENSG00000189337,ENSG00000144810,ENSG00000140945,ENSG00000128052,ENSG00000006652,ENSG00000109846,ENSG00000138675,ENSG00000135318,ENSG00000172260,ENSG00000154146,ENSG00000128918,ENSG00000048052,ENSG00000176170,ENSG00000143028,ENSG00000197461,ENSG00000107731,ENSG00000179776,ENSG00000170989,ENSG00000169429,ENSG00000178568,ENSG00000129295…	143	ENSG00000113083,ENSG00000101938,ENSG00000099284,ENSG00000164120,ENSG00000162407,ENSG00000164442,ENSG00000099864,ENSG00000104812,ENSG00000134013,ENSG00000140538,ENSG00000168269,ENSG00000107295,ENSG00000162772,ENSG00000167772,ENSG00000033122,ENSG00000173376,ENSG00000009694,ENSG00000133019,ENSG00000173991,ENSG00000060718,ENSG00000054356,ENSG00000172201,ENSG00000068078,ENSG00000108821,ENSG00000159167…
GO:0001568	blood vessel development	1.77e-16	55	ENSG00000144810,ENSG00000144476,ENSG00000106025,ENSG00000169429,ENSG00000148053,ENSG00000259207,ENSG00000078401,ENSG00000130203,ENSG00000143867,ENSG00000177606,ENSG00000131477,ENSG00000106991,ENSG00000134013,ENSG00000152661,ENSG00000170989,ENSG00000170961,ENSG00000162407,ENSG00000107731,ENSG00000197461,ENSG00000179776,ENSG00000164120,ENSG00000122707,ENSG00000005108,ENSG00000112715,ENSG00000143878…	20	ENSG00000144810,ENSG00000106025,ENSG00000169429,ENSG00000130203,ENSG00000131477,ENSG00000106991,ENSG00000170989,ENSG00000107731,ENSG00000197461,ENSG00000179776,ENSG00000079337,ENSG00000176170,ENSG00000122592,ENSG00000128918,ENSG00000138639,ENSG00000107796,ENSG00000136999,ENSG00000140945,ENSG00000128052,ENSG00000175592	35	ENSG00000144476,ENSG00000148053,ENSG00000259207,ENSG00000078401,ENSG00000143867,ENSG00000177606,ENSG00000134013,ENSG00000152661,ENSG00000170961,ENSG00000162407,ENSG00000164120,ENSG00000122707,ENSG00000005108,ENSG00000112715,ENSG00000143878,ENSG00000137868,ENSG00000179388,ENSG00000173269,ENSG00000164692,ENSG00000113083,ENSG00000183943,ENSG00000123358,ENSG00000166292,ENSG00000108821,ENSG00000171223…
GO:0001944	vasculature development	1.5e-15	55	ENSG00000134215,ENSG00000173376,ENSG00000099139,ENSG00000073756,ENSG00000100311,ENSG00000167772,ENSG00000140945,ENSG00000128052,ENSG00000175592,ENSG00000021645,ENSG00000128918,ENSG00000166292,ENSG00000138639,ENSG00000108821,ENSG00000122592,ENSG00000183943,ENSG00000123358,ENSG00000136999,ENSG00000171223,ENSG00000107796,ENSG00000130066,ENSG00000087245,ENSG00000120708,ENSG00000122707,ENSG00000005108…	20	ENSG00000140945,ENSG00000128052,ENSG00000175592,ENSG00000128918,ENSG00000138639,ENSG00000122592,ENSG00000136999,ENSG00000107796,ENSG00000107731,ENSG00000197461,ENSG00000179776,ENSG00000079337,ENSG00000176170,ENSG00000169429,ENSG00000130203,ENSG00000144810,ENSG00000106025,ENSG00000170989,ENSG00000131477,ENSG00000106991	35	ENSG00000134215,ENSG00000173376,ENSG00000099139,ENSG00000073756,ENSG00000100311,ENSG00000167772,ENSG00000021645,ENSG00000166292,ENSG00000108821,ENSG00000183943,ENSG00000123358,ENSG00000171223,ENSG00000130066,ENSG00000087245,ENSG00000120708,ENSG00000122707,ENSG00000005108,ENSG00000143878,ENSG00000112715,ENSG00000162407,ENSG00000164120,ENSG00000173269,ENSG00000164692,ENSG00000113083,ENSG00000137868…
GO:0072358	cardiovascular system development	5.52e-15	72	ENSG00000073756,ENSG00000133816,ENSG00000173376,ENSG00000140945,ENSG00000128052,ENSG00000100311,ENSG00000167772,ENSG00000123358,ENSG00000122592,ENSG00000138639,ENSG00000108821,ENSG00000166292,ENSG00000128918,ENSG00000087245,ENSG00000060718,ENSG00000173991,ENSG00000171223,ENSG00000107796,ENSG00000149256,ENSG00000136999,ENSG00000183023,ENSG00000164120,ENSG00000162407,ENSG00000165300,ENSG00000122707…	25	ENSG00000133816,ENSG00000140945,ENSG00000128052,ENSG00000122592,ENSG00000138639,ENSG00000128918,ENSG00000107796,ENSG00000149256,ENSG00000136999,ENSG00000079337,ENSG00000178568,ENSG00000144810,ENSG00000175592,ENSG00000171476,ENSG00000197461,ENSG00000107731,ENSG00000179776,ENSG00000048052,ENSG00000176170,ENSG00000106025,ENSG00000169429,ENSG00000130203,ENSG00000106991,ENSG00000131477,ENSG00000170989	47	ENSG00000073756,ENSG00000173376,ENSG00000100311,ENSG00000167772,ENSG00000123358,ENSG00000108821,ENSG00000166292,ENSG00000087245,ENSG00000060718,ENSG00000173991,ENSG00000171223,ENSG00000183023,ENSG00000164120,ENSG00000162407,ENSG00000165300,ENSG00000122707,ENSG00000147852,ENSG00000113083,ENSG00000173269,ENSG00000164692,ENSG00000144476,ENSG00000078401,ENSG00000143867,ENSG00000140538,ENSG00000104812…
GO:0072359	circulatory system development	5.52e-15	72	ENSG00000179776,ENSG00000197461,ENSG00000107731,ENSG00000143878,ENSG00000112715,ENSG00000005108,ENSG00000179388,ENSG00000048052,ENSG00000137868,ENSG00000176170,ENSG00000106025,ENSG00000130203,ENSG00000148053,ENSG00000259207,ENSG00000169429,ENSG00000125848,ENSG00000106991,ENSG00000131477,ENSG00000170989,ENSG00000152661,ENSG00000099139,ENSG00000134215,ENSG00000213145,ENSG00000021645,ENSG00000175592…	25	ENSG00000179776,ENSG00000197461,ENSG00000107731,ENSG00000048052,ENSG00000176170,ENSG00000106025,ENSG00000130203,ENSG00000169429,ENSG00000106991,ENSG00000131477,ENSG00000170989,ENSG00000175592,ENSG00000171476,ENSG00000079337,ENSG00000178568,ENSG00000144810,ENSG00000133816,ENSG00000128052,ENSG00000140945,ENSG00000122592,ENSG00000138639,ENSG00000128918,ENSG00000107796,ENSG00000149256,ENSG00000136999	47	ENSG00000143878,ENSG00000112715,ENSG00000005108,ENSG00000179388,ENSG00000137868,ENSG00000148053,ENSG00000259207,ENSG00000125848,ENSG00000152661,ENSG00000099139,ENSG00000134215,ENSG00000213145,ENSG00000021645,ENSG00000183943,ENSG00000120708,ENSG00000130066,ENSG00000164120,ENSG00000162407,ENSG00000165300,ENSG00000122707,ENSG00000147852,ENSG00000113083,ENSG00000164692,ENSG00000173269,ENSG00000144476…
GO:0048856	anatomical structure development	7.84e-15	219	ENSG00000100311,ENSG00000107186,ENSG00000183049,ENSG00000154856,ENSG00000133816,ENSG00000135919,ENSG00000065717,ENSG00000131080,ENSG00000058335,ENSG00000184226,ENSG00000114646,ENSG00000073756,ENSG00000113657,ENSG00000153162,ENSG00000149256,ENSG00000143355,ENSG00000183023,ENSG00000136999,ENSG00000154134,ENSG00000104419,ENSG00000087245,ENSG00000188338,ENSG00000123560,ENSG00000157851,ENSG00000171223…	63	ENSG00000154856,ENSG00000133816,ENSG00000131080,ENSG00000058335,ENSG00000153162,ENSG00000149256,ENSG00000136999,ENSG00000154134,ENSG00000107796,ENSG00000185008,ENSG00000138639,ENSG00000122592,ENSG00000178568,ENSG00000129295,ENSG00000079337,ENSG00000218336,ENSG00000075213,ENSG00000109738,ENSG00000136167,ENSG00000171476,ENSG00000144339,ENSG00000085662,ENSG00000175592,ENSG00000064300,ENSG00000170835…	156	ENSG00000100311,ENSG00000107186,ENSG00000183049,ENSG00000135919,ENSG00000065717,ENSG00000184226,ENSG00000114646,ENSG00000073756,ENSG00000113657,ENSG00000143355,ENSG00000183023,ENSG00000104419,ENSG00000087245,ENSG00000188338,ENSG00000123560,ENSG00000157851,ENSG00000171223,ENSG00000154358,ENSG00000145242,ENSG00000187210,ENSG00000171388,ENSG00000173269,ENSG00000164692,ENSG00000083444,ENSG00000196739…
GO:0007275	multicellular organismal development	3.15e-14	214	ENSG00000187210,ENSG00000171388,ENSG00000178568,ENSG00000129295,ENSG00000173269,ENSG00000164692,ENSG00000079337,ENSG00000196739,ENSG00000147852,ENSG00000179954,ENSG00000143590,ENSG00000218336,ENSG00000122707,ENSG00000165300,ENSG00000173801,ENSG00000008086,ENSG00000075213,ENSG00000124006,ENSG00000170961,ENSG00000171345,ENSG00000159399,ENSG00000182809,ENSG00000132510,ENSG00000177606,ENSG00000078401…	61	ENSG00000178568,ENSG00000129295,ENSG00000079337,ENSG00000218336,ENSG00000075213,ENSG00000109738,ENSG00000136167,ENSG00000154856,ENSG00000133816,ENSG00000058335,ENSG00000131080,ENSG00000153162,ENSG00000149256,ENSG00000136999,ENSG00000154134,ENSG00000107796,ENSG00000138639,ENSG00000185008,ENSG00000122592,ENSG00000062282,ENSG00000090339,ENSG00000113070,ENSG00000140961,ENSG00000106991,ENSG00000131477…	153	ENSG00000187210,ENSG00000171388,ENSG00000173269,ENSG00000164692,ENSG00000196739,ENSG00000147852,ENSG00000179954,ENSG00000143590,ENSG00000122707,ENSG00000165300,ENSG00000173801,ENSG00000008086,ENSG00000124006,ENSG00000170961,ENSG00000171345,ENSG00000159399,ENSG00000182809,ENSG00000132510,ENSG00000177606,ENSG00000078401,ENSG00000137573,ENSG00000143867,ENSG00000169432,ENSG00000144476,ENSG00000100311…
GO:0032502	developmental process	8.7e-13	234	ENSG00000122592,ENSG00000145242,ENSG00000154358,ENSG00000185008,ENSG00000138639,ENSG00000107796,ENSG00000171223,ENSG00000157851,ENSG00000123560,ENSG00000087245,ENSG00000188338,ENSG00000104419,ENSG00000154134,ENSG00000136999,ENSG00000183023,ENSG00000143355,ENSG00000153162,ENSG00000149256,ENSG00000113657,ENSG00000073756,ENSG00000131080,ENSG00000058335,ENSG00000184226,ENSG00000114646,ENSG00000065717…	67	ENSG00000122592,ENSG00000185008,ENSG00000138639,ENSG00000107796,ENSG00000154134,ENSG00000136999,ENSG00000153162,ENSG00000149256,ENSG00000131080,ENSG00000058335,ENSG00000133816,ENSG00000154856,ENSG00000136167,ENSG00000109738,ENSG00000075213,ENSG00000218336,ENSG00000079337,ENSG00000129295,ENSG00000178568,ENSG00000149295,ENSG00000115884,ENSG00000170835,ENSG00000064300,ENSG00000175592,ENSG00000085662…	167	ENSG00000145242,ENSG00000154358,ENSG00000171223,ENSG00000157851,ENSG00000123560,ENSG00000087245,ENSG00000188338,ENSG00000104419,ENSG00000183023,ENSG00000143355,ENSG00000113657,ENSG00000073756,ENSG00000184226,ENSG00000114646,ENSG00000065717,ENSG00000135919,ENSG00000183049,ENSG00000107186,ENSG00000100311,ENSG00000144476,ENSG00000078401,ENSG00000169432,ENSG00000143867,ENSG00000137573,ENSG00000065618…
GO:0044767	single-organism developmental process	2.44e-12	230	ENSG00000154358,ENSG00000138639,ENSG00000185008,ENSG00000145242,ENSG00000122592,ENSG00000149256,ENSG00000153162,ENSG00000143355,ENSG00000183023,ENSG00000136999,ENSG00000104419,ENSG00000154134,ENSG00000087245,ENSG00000188338,ENSG00000123560,ENSG00000157851,ENSG00000171223,ENSG00000107796,ENSG00000133816,ENSG00000135919,ENSG00000065717,ENSG00000131080,ENSG00000058335,ENSG00000114646,ENSG00000184226…	66	ENSG00000138639,ENSG00000185008,ENSG00000122592,ENSG00000149256,ENSG00000153162,ENSG00000136999,ENSG00000154134,ENSG00000107796,ENSG00000133816,ENSG00000131080,ENSG00000058335,ENSG00000154856,ENSG00000109738,ENSG00000136167,ENSG00000218336,ENSG00000075213,ENSG00000178568,ENSG00000129295,ENSG00000079337,ENSG00000170835,ENSG00000115884,ENSG00000149295,ENSG00000064300,ENSG00000171476,ENSG00000144339…	164	ENSG00000154358,ENSG00000145242,ENSG00000143355,ENSG00000183023,ENSG00000104419,ENSG00000087245,ENSG00000188338,ENSG00000123560,ENSG00000157851,ENSG00000171223,ENSG00000135919,ENSG00000065717,ENSG00000114646,ENSG00000184226,ENSG00000073756,ENSG00000113657,ENSG00000100311,ENSG00000107186,ENSG00000183049,ENSG00000169432,ENSG00000143867,ENSG00000137573,ENSG00000078401,ENSG00000144476,ENSG00000170961…
GO:0009653	anatomical structure morphogenesis	3.34e-11	119	ENSG00000009709,ENSG00000122877,ENSG00000213145,ENSG00000134215,ENSG00000140937,ENSG00000099139,ENSG00000064300,ENSG00000144339,ENSG00000171476,ENSG00000143320,ENSG00000196358,ENSG00000021645,ENSG00000104332,ENSG00000066032,ENSG00000092421,ENSG00000128610,ENSG00000166924,ENSG00000170549,ENSG00000217236,ENSG00000183943,ENSG00000181690,ENSG00000149573,ENSG00000120708,ENSG00000149295,ENSG00000138336…	36	ENSG00000064300,ENSG00000144339,ENSG00000171476,ENSG00000149573,ENSG00000149295,ENSG00000115884,ENSG00000113070,ENSG00000107731,ENSG00000197461,ENSG00000163075,ENSG00000169429,ENSG00000130203,ENSG00000106025,ENSG00000170989,ENSG00000106991,ENSG00000131477,ENSG00000133816,ENSG00000109846,ENSG00000140945,ENSG00000128052,ENSG00000138639,ENSG00000185008,ENSG00000128918,ENSG00000122592,ENSG00000153162…	83	ENSG00000009709,ENSG00000122877,ENSG00000213145,ENSG00000134215,ENSG00000140937,ENSG00000099139,ENSG00000143320,ENSG00000196358,ENSG00000021645,ENSG00000104332,ENSG00000066032,ENSG00000092421,ENSG00000128610,ENSG00000166924,ENSG00000170549,ENSG00000217236,ENSG00000183943,ENSG00000181690,ENSG00000120708,ENSG00000138336,ENSG00000130066,ENSG00000112715,ENSG00000143878,ENSG00000107159,ENSG00000005108…
GO:0048514	blood vessel morphogenesis	4.92e-11	42	ENSG00000136999,ENSG00000120708,ENSG00000087245,ENSG00000130066,ENSG00000171223,ENSG00000138639,ENSG00000166292,ENSG00000123358,ENSG00000183943,ENSG00000122592,ENSG00000167772,ENSG00000021645,ENSG00000128052,ENSG00000140945,ENSG00000173376,ENSG00000134215,ENSG00000073756,ENSG00000170961,ENSG00000170989,ENSG00000152661,ENSG00000134013,ENSG00000106991,ENSG00000177606,ENSG00000131477,ENSG00000130203…	15	ENSG00000136999,ENSG00000138639,ENSG00000122592,ENSG00000128052,ENSG00000140945,ENSG00000170989,ENSG00000106991,ENSG00000131477,ENSG00000130203,ENSG00000169429,ENSG00000106025,ENSG00000144810,ENSG00000079337,ENSG00000107731,ENSG00000197461	27	ENSG00000120708,ENSG00000087245,ENSG00000130066,ENSG00000171223,ENSG00000166292,ENSG00000123358,ENSG00000183943,ENSG00000167772,ENSG00000021645,ENSG00000173376,ENSG00000134215,ENSG00000073756,ENSG00000170961,ENSG00000152661,ENSG00000134013,ENSG00000177606,ENSG00000148053,ENSG00000259207,ENSG00000078401,ENSG00000144476,ENSG00000173269,ENSG00000179388,ENSG00000137868,ENSG00000143878,ENSG00000112715…
GO:0030334	regulation of cell migration	7.84e-11	58	ENSG00000183049,ENSG00000140945,ENSG00000104332,ENSG00000128052,ENSG00000100311,ENSG00000144339,ENSG00000146674,ENSG00000073756,ENSG00000113657,ENSG00000135919,ENSG00000096968,ENSG00000149295,ENSG00000136999,ENSG00000183023,ENSG00000122592,ENSG00000122694,ENSG00000183943,ENSG00000092421,ENSG00000159167,ENSG00000108821,ENSG00000111348,ENSG00000137135,ENSG00000176170,ENSG00000048052,ENSG00000090339…	21	ENSG00000140945,ENSG00000128052,ENSG00000144339,ENSG00000149295,ENSG00000136999,ENSG00000122592,ENSG00000111348,ENSG00000176170,ENSG00000048052,ENSG00000090339,ENSG00000079337,ENSG00000178568,ENSG00000160712,ENSG00000113070,ENSG00000197461,ENSG00000075213,ENSG00000120337,ENSG00000106991,ENSG00000170989,ENSG00000169429,ENSG00000130203	37	ENSG00000183049,ENSG00000104332,ENSG00000100311,ENSG00000146674,ENSG00000073756,ENSG00000113657,ENSG00000135919,ENSG00000096968,ENSG00000183023,ENSG00000122694,ENSG00000183943,ENSG00000092421,ENSG00000159167,ENSG00000108821,ENSG00000137135,ENSG00000173269,ENSG00000107201,ENSG00000136960,ENSG00000107175,ENSG00000162407,ENSG00000161921,ENSG00000143878,ENSG00000112715,ENSG00000115353,ENSG00000122707…
GO:0051094	positive regulation of developmental process	2.65e-10	80	ENSG00000128610,ENSG00000092421,ENSG00000122694,ENSG00000181690,ENSG00000172572,ENSG00000149295,ENSG00000096968,ENSG00000272398,ENSG00000064300,ENSG00000143320,ENSG00000146674,ENSG00000254402,ENSG00000185345,ENSG00000171476,ENSG00000150471,ENSG00000104332,ENSG00000066032,ENSG00000021645,ENSG00000125848,ENSG00000134532,ENSG00000130203,ENSG00000104953,ENSG00000169429,ENSG00000148053,ENSG00000152661…	25	ENSG00000149295,ENSG00000064300,ENSG00000171476,ENSG00000130203,ENSG00000169429,ENSG00000131477,ENSG00000106991,ENSG00000179776,ENSG00000197461,ENSG00000048052,ENSG00000176170,ENSG00000185008,ENSG00000149256,ENSG00000153162,ENSG00000172260,ENSG00000151320,ENSG00000128052,ENSG00000130513,ENSG00000186340,ENSG00000117586,ENSG00000218336,ENSG00000075213,ENSG00000160712,ENSG00000178568,ENSG00000079337	55	ENSG00000128610,ENSG00000092421,ENSG00000122694,ENSG00000181690,ENSG00000172572,ENSG00000096968,ENSG00000272398,ENSG00000143320,ENSG00000146674,ENSG00000254402,ENSG00000185345,ENSG00000150471,ENSG00000104332,ENSG00000066032,ENSG00000021645,ENSG00000125848,ENSG00000134532,ENSG00000104953,ENSG00000148053,ENSG00000152661,ENSG00000185885,ENSG00000143878,ENSG00000112715,ENSG00000121989,ENSG00000136960…
GO:0009888	tissue development	9.17e-10	97	ENSG00000107165,ENSG00000090339,ENSG00000137868,ENSG00000164976,ENSG00000147408,ENSG00000062282,ENSG00000151632,ENSG00000179111,ENSG00000197461,ENSG00000121989,ENSG00000178573,ENSG00000113070,ENSG00000169071,ENSG00000107159,ENSG00000111913,ENSG00000175893,ENSG00000112715,ENSG00000143878,ENSG00000120129,ENSG00000106991,ENSG00000133424,ENSG00000152661,ENSG00000170989,ENSG00000106025,ENSG00000265972…	29	ENSG00000090339,ENSG00000062282,ENSG00000151632,ENSG00000197461,ENSG00000113070,ENSG00000106991,ENSG00000170989,ENSG00000106025,ENSG00000144339,ENSG00000064300,ENSG00000115884,ENSG00000079337,ENSG00000136235,ENSG00000178568,ENSG00000075213,ENSG00000136167,ENSG00000144810,ENSG00000189337,ENSG00000128052,ENSG00000154856,ENSG00000131080,ENSG00000006652,ENSG00000133816,ENSG00000107796,ENSG00000136999…	68	ENSG00000107165,ENSG00000137868,ENSG00000164976,ENSG00000147408,ENSG00000179111,ENSG00000121989,ENSG00000178573,ENSG00000169071,ENSG00000107159,ENSG00000111913,ENSG00000175893,ENSG00000112715,ENSG00000143878,ENSG00000120129,ENSG00000133424,ENSG00000152661,ENSG00000265972,ENSG00000145536,ENSG00000127863,ENSG00000082684,ENSG00000125848,ENSG00000197579,ENSG00000148053,ENSG00000259207,ENSG00000104332…
GO:0040012	regulation of locomotion	1.33e-09	61	ENSG00000136999,ENSG00000183023,ENSG00000096968,ENSG00000149295,ENSG00000092421,ENSG00000185008,ENSG00000159167,ENSG00000108821,ENSG00000111348,ENSG00000137135,ENSG00000122592,ENSG00000122694,ENSG00000183943,ENSG00000100311,ENSG00000144339,ENSG00000146674,ENSG00000183049,ENSG00000104332,ENSG00000140945,ENSG00000128052,ENSG00000135919,ENSG00000073756,ENSG00000113657,ENSG00000170989,ENSG00000170961…	22	ENSG00000136999,ENSG00000149295,ENSG00000185008,ENSG00000111348,ENSG00000122592,ENSG00000144339,ENSG00000140945,ENSG00000128052,ENSG00000170989,ENSG00000106991,ENSG00000120337,ENSG00000169429,ENSG00000130203,ENSG00000178568,ENSG00000160712,ENSG00000048052,ENSG00000176170,ENSG00000090339,ENSG00000079337,ENSG00000113070,ENSG00000197461,ENSG00000075213	39	ENSG00000183023,ENSG00000096968,ENSG00000092421,ENSG00000159167,ENSG00000108821,ENSG00000137135,ENSG00000122694,ENSG00000183943,ENSG00000100311,ENSG00000146674,ENSG00000183049,ENSG00000104332,ENSG00000135919,ENSG00000073756,ENSG00000113657,ENSG00000170961,ENSG00000164442,ENSG00000170379,ENSG00000177606,ENSG00000185885,ENSG00000078401,ENSG00000259207,ENSG00000140538,ENSG00000137573,ENSG00000082684…
GO:0051240	positive regulation of multicellular organismal process	1.7e-09	89	ENSG00000130203,ENSG00000134532,ENSG00000104953,ENSG00000148053,ENSG00000259207,ENSG00000169429,ENSG00000125848,ENSG00000106991,ENSG00000131477,ENSG00000185885,ENSG00000152661,ENSG00000113070,ENSG00000136960,ENSG00000197461,ENSG00000121989,ENSG00000112715,ENSG00000143878,ENSG00000179388,ENSG00000048052,ENSG00000176170,ENSG00000090339,ENSG00000107201,ENSG00000173918,ENSG00000122694,ENSG00000128610…	26	ENSG00000130203,ENSG00000169429,ENSG00000106991,ENSG00000131477,ENSG00000113070,ENSG00000197461,ENSG00000048052,ENSG00000176170,ENSG00000090339,ENSG00000149295,ENSG00000064300,ENSG00000186340,ENSG00000137752,ENSG00000117586,ENSG00000171873,ENSG00000075213,ENSG00000218336,ENSG00000079337,ENSG00000178568,ENSG00000160712,ENSG00000185008,ENSG00000172260,ENSG00000149256,ENSG00000153162,ENSG00000151320…	63	ENSG00000134532,ENSG00000104953,ENSG00000148053,ENSG00000259207,ENSG00000125848,ENSG00000185885,ENSG00000152661,ENSG00000136960,ENSG00000121989,ENSG00000112715,ENSG00000143878,ENSG00000179388,ENSG00000107201,ENSG00000173918,ENSG00000122694,ENSG00000128610,ENSG00000187554,ENSG00000101670,ENSG00000136160,ENSG00000092421,ENSG00000096968,ENSG00000181690,ENSG00000172572,ENSG00000272398,ENSG00000021645…
GO:2000145	regulation of cell motility	1.7e-09	58	ENSG00000079337,ENSG00000176170,ENSG00000048052,ENSG00000090339,ENSG00000173269,ENSG00000107201,ENSG00000178568,ENSG00000160712,ENSG00000161921,ENSG00000197461,ENSG00000162407,ENSG00000075213,ENSG00000136960,ENSG00000113070,ENSG00000107175,ENSG00000122707,ENSG00000169071,ENSG00000112715,ENSG00000143878,ENSG00000115353,ENSG00000185885,ENSG00000177606,ENSG00000120337,ENSG00000106991,ENSG00000170379…	21	ENSG00000079337,ENSG00000176170,ENSG00000048052,ENSG00000090339,ENSG00000178568,ENSG00000160712,ENSG00000197461,ENSG00000075213,ENSG00000113070,ENSG00000120337,ENSG00000106991,ENSG00000170989,ENSG00000169429,ENSG00000130203,ENSG00000140945,ENSG00000128052,ENSG00000144339,ENSG00000149295,ENSG00000136999,ENSG00000122592,ENSG00000111348	37	ENSG00000173269,ENSG00000107201,ENSG00000161921,ENSG00000162407,ENSG00000136960,ENSG00000107175,ENSG00000122707,ENSG00000169071,ENSG00000112715,ENSG00000143878,ENSG00000115353,ENSG00000185885,ENSG00000177606,ENSG00000170379,ENSG00000164442,ENSG00000170961,ENSG00000035664,ENSG00000082684,ENSG00000259207,ENSG00000078401,ENSG00000137573,ENSG00000140538,ENSG00000104332,ENSG00000183049,ENSG00000146674…
GO:0032501	multicellular organismal process	2.18e-09	257	ENSG00000113070,ENSG00000112715,ENSG00000169071,ENSG00000137868,ENSG00000090339,ENSG00000146233,ENSG00000179111,ENSG00000186765,ENSG00000062282,ENSG00000106025,ENSG00000133424,ENSG00000170379,ENSG00000162433,ENSG00000185885,ENSG00000171843,ENSG00000115468,ENSG00000152661,ENSG00000070404,ENSG00000160862,ENSG00000070610,ENSG00000180660,ENSG00000064300,ENSG00000104332,ENSG00000137075,ENSG00000171476…	79	ENSG00000113070,ENSG00000090339,ENSG00000062282,ENSG00000106025,ENSG00000160862,ENSG00000064300,ENSG00000171476,ENSG00000115884,ENSG00000075213,ENSG00000079337,ENSG00000136167,ENSG00000109738,ENSG00000131080,ENSG00000154856,ENSG00000159231,ENSG00000122592,ENSG00000154134,ENSG00000107796,ENSG00000153162,ENSG00000149256,ENSG00000197461,ENSG00000048052,ENSG00000176170,ENSG00000143028,ENSG00000169429…	178	ENSG00000112715,ENSG00000169071,ENSG00000137868,ENSG00000146233,ENSG00000179111,ENSG00000186765,ENSG00000133424,ENSG00000170379,ENSG00000162433,ENSG00000185885,ENSG00000171843,ENSG00000115468,ENSG00000152661,ENSG00000070404,ENSG00000070610,ENSG00000180660,ENSG00000104332,ENSG00000137075,ENSG00000146674,ENSG00000185345,ENSG00000120693,ENSG00000143320,ENSG00000128610,ENSG00000100290,ENSG00000120708…
GO:0001525	angiogenesis	2.96e-09	35	ENSG00000134013,ENSG00000106991,ENSG00000131477,ENSG00000177606,ENSG00000170989,ENSG00000106025,ENSG00000144810,ENSG00000144476,ENSG00000169429,ENSG00000259207,ENSG00000078401,ENSG00000179388,ENSG00000079337,ENSG00000173269,ENSG00000197461,ENSG00000107731,ENSG00000143878,ENSG00000112715,ENSG00000005108,ENSG00000120708,ENSG00000087245,ENSG00000130066,ENSG00000136999,ENSG00000123358,ENSG00000183943…	14	ENSG00000106991,ENSG00000131477,ENSG00000170989,ENSG00000106025,ENSG00000144810,ENSG00000169429,ENSG00000079337,ENSG00000197461,ENSG00000107731,ENSG00000136999,ENSG00000122592,ENSG00000138639,ENSG00000128052,ENSG00000140945	21	ENSG00000134013,ENSG00000177606,ENSG00000144476,ENSG00000259207,ENSG00000078401,ENSG00000179388,ENSG00000173269,ENSG00000143878,ENSG00000112715,ENSG00000005108,ENSG00000120708,ENSG00000087245,ENSG00000130066,ENSG00000123358,ENSG00000183943,ENSG00000166292,ENSG00000021645,ENSG00000167772,ENSG00000073756,ENSG00000173376,ENSG00000134215
GO:0051270	regulation of cellular component movement	3.65e-09	61	ENSG00000073756,ENSG00000113657,ENSG00000135919,ENSG00000183049,ENSG00000140945,ENSG00000104332,ENSG00000128052,ENSG00000100311,ENSG00000144339,ENSG00000146674,ENSG00000122694,ENSG00000122592,ENSG00000183943,ENSG00000092421,ENSG00000108821,ENSG00000159167,ENSG00000111348,ENSG00000137135,ENSG00000096968,ENSG00000149295,ENSG00000136999,ENSG00000183023,ENSG00000136960,ENSG00000173801,ENSG00000107175…	22	ENSG00000140945,ENSG00000128052,ENSG00000144339,ENSG00000122592,ENSG00000111348,ENSG00000149295,ENSG00000136999,ENSG00000113070,ENSG00000197461,ENSG00000075213,ENSG00000048052,ENSG00000090339,ENSG00000176170,ENSG00000079337,ENSG00000160712,ENSG00000178568,ENSG00000055118,ENSG00000169429,ENSG00000130203,ENSG00000106991,ENSG00000120337,ENSG00000170989	39	ENSG00000073756,ENSG00000113657,ENSG00000135919,ENSG00000183049,ENSG00000104332,ENSG00000100311,ENSG00000146674,ENSG00000122694,ENSG00000183943,ENSG00000092421,ENSG00000108821,ENSG00000159167,ENSG00000137135,ENSG00000096968,ENSG00000183023,ENSG00000136960,ENSG00000173801,ENSG00000107175,ENSG00000161921,ENSG00000162407,ENSG00000112715,ENSG00000143878,ENSG00000115353,ENSG00000122707,ENSG00000169071…
GO:0048513	organ development	3.86e-09	140	ENSG00000175893,ENSG00000159899,ENSG00000197461,ENSG00000164976,ENSG00000142611,ENSG00000147408,ENSG00000048052,ENSG00000176170,ENSG00000123095,ENSG00000143028,ENSG00000197579,ENSG00000047457,ENSG00000169429,ENSG00000127863,ENSG00000145536,ENSG00000170989,ENSG00000169031,ENSG00000213145,ENSG00000099139,ENSG00000187554,ENSG00000092421,ENSG00000183943,ENSG00000096968,ENSG00000101938,ENSG00000099284…	42	ENSG00000197461,ENSG00000048052,ENSG00000176170,ENSG00000143028,ENSG00000169429,ENSG00000170989,ENSG00000160712,ENSG00000136235,ENSG00000189337,ENSG00000144810,ENSG00000109846,ENSG00000128052,ENSG00000128918,ENSG00000135318,ENSG00000154146,ENSG00000113070,ENSG00000062282,ENSG00000090339,ENSG00000100867,ENSG00000106025,ENSG00000106991,ENSG00000131477,ENSG00000064300,ENSG00000171476,ENSG00000085662…	98	ENSG00000175893,ENSG00000159899,ENSG00000164976,ENSG00000142611,ENSG00000147408,ENSG00000123095,ENSG00000197579,ENSG00000047457,ENSG00000127863,ENSG00000145536,ENSG00000169031,ENSG00000213145,ENSG00000099139,ENSG00000187554,ENSG00000092421,ENSG00000183943,ENSG00000096968,ENSG00000101938,ENSG00000099284,ENSG00000113083,ENSG00000140538,ENSG00000168269,ENSG00000164442,ENSG00000134013,ENSG00000104812…
GO:0001666	response to hypoxia	6.54e-09	34	ENSG00000109846,ENSG00000173376,ENSG00000073756,ENSG00000272398,ENSG00000100311,ENSG00000167772,ENSG00000104332,ENSG00000159167,ENSG00000152256,ENSG00000183023,ENSG00000087245,ENSG00000104419,ENSG00000149295,ENSG00000107438,ENSG00000112715,ENSG00000107159,ENSG00000168209,ENSG00000197461,ENSG00000083444,ENSG00000090339,ENSG00000147852,ENSG00000176171,ENSG00000078401,ENSG00000137752,ENSG00000197635…	8	ENSG00000109846,ENSG00000149295,ENSG00000107438,ENSG00000197461,ENSG00000090339,ENSG00000137752,ENSG00000106991,ENSG00000131477	26	ENSG00000173376,ENSG00000073756,ENSG00000272398,ENSG00000100311,ENSG00000167772,ENSG00000104332,ENSG00000159167,ENSG00000152256,ENSG00000183023,ENSG00000087245,ENSG00000104419,ENSG00000112715,ENSG00000107159,ENSG00000168209,ENSG00000083444,ENSG00000147852,ENSG00000176171,ENSG00000078401,ENSG00000197635,ENSG00000150995,ENSG00000129521,ENSG00000156113,ENSG00000104765,ENSG00000164442,ENSG00000114023…
GO:0044707	single-multicellular organism process	8.91e-09	247	ENSG00000096968,ENSG00000130066,ENSG00000137076,ENSG00000138336,ENSG00000217236,ENSG00000183943,ENSG00000186417,ENSG00000187554,ENSG00000101670,ENSG00000111348,ENSG00000166924,ENSG00000092421,ENSG00000186472,ENSG00000162576,ENSG00000196358,ENSG00000021645,ENSG00000150471,ENSG00000140937,ENSG00000099139,ENSG00000169031,ENSG00000134215,ENSG00000213145,ENSG00000120129,ENSG00000170989,ENSG00000145536…	73	ENSG00000111348,ENSG00000170989,ENSG00000169429,ENSG00000176170,ENSG00000048052,ENSG00000143028,ENSG00000151632,ENSG00000179776,ENSG00000197461,ENSG00000107731,ENSG00000172260,ENSG00000154146,ENSG00000135318,ENSG00000128918,ENSG00000128052,ENSG00000140945,ENSG00000138675,ENSG00000109846,ENSG00000006652,ENSG00000117586,ENSG00000144810,ENSG00000137752,ENSG00000189337,ENSG00000171385,ENSG00000136235…	174	ENSG00000096968,ENSG00000130066,ENSG00000137076,ENSG00000138336,ENSG00000217236,ENSG00000183943,ENSG00000186417,ENSG00000187554,ENSG00000101670,ENSG00000166924,ENSG00000092421,ENSG00000186472,ENSG00000162576,ENSG00000196358,ENSG00000021645,ENSG00000150471,ENSG00000140937,ENSG00000099139,ENSG00000169031,ENSG00000134215,ENSG00000213145,ENSG00000120129,ENSG00000145536,ENSG00000197579,ENSG00000047457…
GO:0036293	response to decreased oxygen levels	1.18e-08	34	ENSG00000100311,ENSG00000167772,ENSG00000104332,ENSG00000109846,ENSG00000173376,ENSG00000073756,ENSG00000272398,ENSG00000183023,ENSG00000087245,ENSG00000104419,ENSG00000149295,ENSG00000107438,ENSG00000159167,ENSG00000152256,ENSG00000083444,ENSG00000090339,ENSG00000176171,ENSG00000147852,ENSG00000112715,ENSG00000107159,ENSG00000168209,ENSG00000197461,ENSG00000104765,ENSG00000164442,ENSG00000114023…	8	ENSG00000109846,ENSG00000149295,ENSG00000107438,ENSG00000090339,ENSG00000197461,ENSG00000106991,ENSG00000131477,ENSG00000137752	26	ENSG00000100311,ENSG00000167772,ENSG00000104332,ENSG00000173376,ENSG00000073756,ENSG00000272398,ENSG00000183023,ENSG00000087245,ENSG00000104419,ENSG00000159167,ENSG00000152256,ENSG00000083444,ENSG00000176171,ENSG00000147852,ENSG00000112715,ENSG00000107159,ENSG00000168209,ENSG00000104765,ENSG00000164442,ENSG00000114023,ENSG00000134013,ENSG00000078401,ENSG00000150995,ENSG00000197635,ENSG00000129521…
GO:0070482	response to oxygen levels	1.27e-08	35	ENSG00000108821,ENSG00000159167,ENSG00000152256,ENSG00000087245,ENSG00000104419,ENSG00000149295,ENSG00000107438,ENSG00000183023,ENSG00000073756,ENSG00000272398,ENSG00000109846,ENSG00000173376,ENSG00000104332,ENSG00000167772,ENSG00000100311,ENSG00000129521,ENSG00000156113,ENSG00000078401,ENSG00000137752,ENSG00000197635,ENSG00000150995,ENSG00000106991,ENSG00000134013,ENSG00000131477,ENSG00000104765…	8	ENSG00000149295,ENSG00000107438,ENSG00000109846,ENSG00000137752,ENSG00000106991,ENSG00000131477,ENSG00000197461,ENSG00000090339	27	ENSG00000108821,ENSG00000159167,ENSG00000152256,ENSG00000087245,ENSG00000104419,ENSG00000183023,ENSG00000073756,ENSG00000272398,ENSG00000173376,ENSG00000104332,ENSG00000167772,ENSG00000100311,ENSG00000129521,ENSG00000156113,ENSG00000078401,ENSG00000197635,ENSG00000150995,ENSG00000134013,ENSG00000104765,ENSG00000164442,ENSG00000114023,ENSG00000168209,ENSG00000112715,ENSG00000107159,ENSG00000147852…
GO:0006928	movement of cell or subcellular component	8.18e-08	79	ENSG00000144339,ENSG00000150471,ENSG00000066032,ENSG00000144668,ENSG00000021645,ENSG00000134215,ENSG00000122877,ENSG00000064300,ENSG00000272398,ENSG00000114631,ENSG00000115884,ENSG00000137076,ENSG00000149295,ENSG00000096968,ENSG00000128610,ENSG00000111348,ENSG00000136160,ENSG00000092421,ENSG00000183943,ENSG00000171119,ENSG00000163075,ENSG00000179388,ENSG00000090339,ENSG00000115266,ENSG00000112715…	29	ENSG00000144339,ENSG00000144668,ENSG00000064300,ENSG00000114631,ENSG00000115884,ENSG00000149295,ENSG00000111348,ENSG00000163075,ENSG00000090339,ENSG00000107731,ENSG00000113070,ENSG00000170989,ENSG00000164627,ENSG00000106991,ENSG00000169429,ENSG00000128052,ENSG00000154856,ENSG00000140945,ENSG00000128578,ENSG00000064199,ENSG00000136999,ENSG00000154134,ENSG00000185008,ENSG00000129295,ENSG00000160712…	50	ENSG00000150471,ENSG00000066032,ENSG00000021645,ENSG00000134215,ENSG00000122877,ENSG00000272398,ENSG00000137076,ENSG00000096968,ENSG00000128610,ENSG00000136160,ENSG00000092421,ENSG00000183943,ENSG00000171119,ENSG00000179388,ENSG00000115266,ENSG00000112715,ENSG00000161921,ENSG00000136960,ENSG00000168209,ENSG00000152661,ENSG00000082684,ENSG00000125848,ENSG00000259207,ENSG00000148053,ENSG00000100311…
GO:0030335	positive regulation of cell migration	1.03e-07	38	ENSG00000169071,ENSG00000112715,ENSG00000143878,ENSG00000115353,ENSG00000162407,ENSG00000197461,ENSG00000075213,ENSG00000161921,ENSG00000136960,ENSG00000113070,ENSG00000107175,ENSG00000160712,ENSG00000079337,ENSG00000090339,ENSG00000048052,ENSG00000176170,ENSG00000082684,ENSG00000259207,ENSG00000169429,ENSG00000078401,ENSG00000140538,ENSG00000035664,ENSG00000170989,ENSG00000170961,ENSG00000177606…	13	ENSG00000197461,ENSG00000075213,ENSG00000113070,ENSG00000160712,ENSG00000079337,ENSG00000090339,ENSG00000048052,ENSG00000176170,ENSG00000169429,ENSG00000170989,ENSG00000120337,ENSG00000140945,ENSG00000128052	25	ENSG00000169071,ENSG00000112715,ENSG00000143878,ENSG00000115353,ENSG00000162407,ENSG00000161921,ENSG00000136960,ENSG00000107175,ENSG00000082684,ENSG00000259207,ENSG00000078401,ENSG00000140538,ENSG00000035664,ENSG00000170961,ENSG00000177606,ENSG00000170379,ENSG00000073756,ENSG00000100311,ENSG00000183049,ENSG00000137135,ENSG00000092421,ENSG00000108821,ENSG00000122694,ENSG00000183023,ENSG00000096968
GO:0045597	positive regulation of cell differentiation	1.05e-07	60	ENSG00000179388,ENSG00000176170,ENSG00000147852,ENSG00000160712,ENSG00000142611,ENSG00000008086,ENSG00000179776,ENSG00000075213,ENSG00000121989,ENSG00000112715,ENSG00000099284,ENSG00000218336,ENSG00000134013,ENSG00000177606,ENSG00000131477,ENSG00000185885,ENSG00000117586,ENSG00000170961,ENSG00000124006,ENSG00000152661,ENSG00000099864,ENSG00000130513,ENSG00000140538,ENSG00000104953,ENSG00000130203…	18	ENSG00000176170,ENSG00000160712,ENSG00000179776,ENSG00000075213,ENSG00000218336,ENSG00000131477,ENSG00000117586,ENSG00000130513,ENSG00000130203,ENSG00000128052,ENSG00000171476,ENSG00000064300,ENSG00000151320,ENSG00000172260,ENSG00000149295,ENSG00000153162,ENSG00000149256,ENSG00000185008	42	ENSG00000179388,ENSG00000147852,ENSG00000142611,ENSG00000008086,ENSG00000121989,ENSG00000112715,ENSG00000099284,ENSG00000134013,ENSG00000177606,ENSG00000185885,ENSG00000170961,ENSG00000124006,ENSG00000152661,ENSG00000099864,ENSG00000140538,ENSG00000104953,ENSG00000134532,ENSG00000148053,ENSG00000078401,ENSG00000183049,ENSG00000033122,ENSG00000104332,ENSG00000066032,ENSG00000143320,ENSG00000146674…
GO:0070887	cellular response to chemical stimulus	2.01e-07	113	ENSG00000134532,ENSG00000169429,ENSG00000148053,ENSG00000127863,ENSG00000100867,ENSG00000125848,ENSG00000100427,ENSG00000114023,ENSG00000025039,ENSG00000070404,ENSG00000106991,ENSG00000120337,ENSG00000185885,ENSG00000131477,ENSG00000120129,ENSG00000107159,ENSG00000143878,ENSG00000112715,ENSG00000160781,ENSG00000113070,ENSG00000159899,ENSG00000168209,ENSG00000179776,ENSG00000161921,ENSG00000197461…	38	ENSG00000169429,ENSG00000100867,ENSG00000100427,ENSG00000025039,ENSG00000106991,ENSG00000120337,ENSG00000131477,ENSG00000113070,ENSG00000179776,ENSG00000197461,ENSG00000151632,ENSG00000062282,ENSG00000090339,ENSG00000048052,ENSG00000176170,ENSG00000023445,ENSG00000110063,ENSG00000064300,ENSG00000085662,ENSG00000106258,ENSG00000115594,ENSG00000144668,ENSG00000137752,ENSG00000130513,ENSG00000117586…	75	ENSG00000134532,ENSG00000148053,ENSG00000127863,ENSG00000125848,ENSG00000114023,ENSG00000070404,ENSG00000185885,ENSG00000120129,ENSG00000107159,ENSG00000143878,ENSG00000112715,ENSG00000160781,ENSG00000159899,ENSG00000168209,ENSG00000161921,ENSG00000121989,ENSG00000179388,ENSG00000187554,ENSG00000136160,ENSG00000152256,ENSG00000144730,ENSG00000172572,ENSG00000163516,ENSG00000155876,ENSG00000096968…
GO:0040011	locomotion	2.43e-07	72	ENSG00000114631,ENSG00000272398,ENSG00000064300,ENSG00000134215,ENSG00000122877,ENSG00000021645,ENSG00000175592,ENSG00000150471,ENSG00000144668,ENSG00000066032,ENSG00000144339,ENSG00000171119,ENSG00000183943,ENSG00000128610,ENSG00000092421,ENSG00000136160,ENSG00000096968,ENSG00000115884,ENSG00000149295,ENSG00000113070,ENSG00000136960,ENSG00000168209,ENSG00000161921,ENSG00000107731,ENSG00000197461…	27	ENSG00000114631,ENSG00000064300,ENSG00000175592,ENSG00000144668,ENSG00000144339,ENSG00000115884,ENSG00000149295,ENSG00000113070,ENSG00000107731,ENSG00000197461,ENSG00000090339,ENSG00000169429,ENSG00000106991,ENSG00000170989,ENSG00000128578,ENSG00000128052,ENSG00000154856,ENSG00000140945,ENSG00000185008,ENSG00000154134,ENSG00000136999,ENSG00000152377,ENSG00000075213,ENSG00000178568,ENSG00000160712…	45	ENSG00000272398,ENSG00000134215,ENSG00000122877,ENSG00000021645,ENSG00000150471,ENSG00000066032,ENSG00000171119,ENSG00000183943,ENSG00000128610,ENSG00000092421,ENSG00000136160,ENSG00000096968,ENSG00000136960,ENSG00000168209,ENSG00000161921,ENSG00000112715,ENSG00000179388,ENSG00000115266,ENSG00000259207,ENSG00000148053,ENSG00000082684,ENSG00000125848,ENSG00000152661,ENSG00000173376,ENSG00000100311…
GO:2000147	positive regulation of cell motility	2.58e-07	38	ENSG00000183049,ENSG00000128052,ENSG00000140945,ENSG00000100311,ENSG00000073756,ENSG00000096968,ENSG00000183023,ENSG00000122694,ENSG00000108821,ENSG00000092421,ENSG00000137135,ENSG00000090339,ENSG00000048052,ENSG00000176170,ENSG00000079337,ENSG00000160712,ENSG00000113070,ENSG00000107175,ENSG00000136960,ENSG00000161921,ENSG00000075213,ENSG00000197461,ENSG00000162407,ENSG00000115353,ENSG00000143878…	13	ENSG00000128052,ENSG00000140945,ENSG00000090339,ENSG00000048052,ENSG00000176170,ENSG00000079337,ENSG00000160712,ENSG00000113070,ENSG00000075213,ENSG00000197461,ENSG00000120337,ENSG00000170989,ENSG00000169429	25	ENSG00000183049,ENSG00000100311,ENSG00000073756,ENSG00000096968,ENSG00000183023,ENSG00000122694,ENSG00000108821,ENSG00000092421,ENSG00000137135,ENSG00000107175,ENSG00000136960,ENSG00000161921,ENSG00000162407,ENSG00000115353,ENSG00000143878,ENSG00000112715,ENSG00000169071,ENSG00000170379,ENSG00000177606,ENSG00000170961,ENSG00000035664,ENSG00000140538,ENSG00000259207,ENSG00000078401,ENSG00000082684
GO:0030154	cell differentiation	3.82e-07	149	ENSG00000140937,ENSG00000150471,ENSG00000196358,ENSG00000021645,ENSG00000162576,ENSG00000186417,ENSG00000183943,ENSG00000092421,ENSG00000242265,ENSG00000166924,ENSG00000138336,ENSG00000096968,ENSG00000107731,ENSG00000005108,ENSG00000123095,ENSG00000048052,ENSG00000176170,ENSG00000107165,ENSG00000142611,ENSG00000164976,ENSG00000137098,ENSG00000151632,ENSG00000197579,ENSG00000104953,ENSG00000170989…	44	ENSG00000242265,ENSG00000107731,ENSG00000048052,ENSG00000176170,ENSG00000151632,ENSG00000170989,ENSG00000138675,ENSG00000109846,ENSG00000006652,ENSG00000128052,ENSG00000128918,ENSG00000172260,ENSG00000152377,ENSG00000165959,ENSG00000136235,ENSG00000130513,ENSG00000144810,ENSG00000189337,ENSG00000064300,ENSG00000171476,ENSG00000149295,ENSG00000115884,ENSG00000140961,ENSG00000090339,ENSG00000158715…	105	ENSG00000140937,ENSG00000150471,ENSG00000196358,ENSG00000021645,ENSG00000162576,ENSG00000186417,ENSG00000183943,ENSG00000092421,ENSG00000166924,ENSG00000138336,ENSG00000096968,ENSG00000005108,ENSG00000123095,ENSG00000107165,ENSG00000142611,ENSG00000164976,ENSG00000137098,ENSG00000197579,ENSG00000104953,ENSG00000173376,ENSG00000033122,ENSG00000167772,ENSG00000162772,ENSG00000123358,ENSG00000102878…
GO:0051272	positive regulation of cellular component movement	4.98e-07	38	ENSG00000096968,ENSG00000183023,ENSG00000122694,ENSG00000108821,ENSG00000092421,ENSG00000137135,ENSG00000183049,ENSG00000128052,ENSG00000140945,ENSG00000100311,ENSG00000073756,ENSG00000170379,ENSG00000120337,ENSG00000177606,ENSG00000170961,ENSG00000170989,ENSG00000035664,ENSG00000140538,ENSG00000078401,ENSG00000259207,ENSG00000169429,ENSG00000082684,ENSG00000090339,ENSG00000176170,ENSG00000048052…	13	ENSG00000128052,ENSG00000140945,ENSG00000120337,ENSG00000170989,ENSG00000169429,ENSG00000090339,ENSG00000176170,ENSG00000048052,ENSG00000079337,ENSG00000160712,ENSG00000113070,ENSG00000075213,ENSG00000197461	25	ENSG00000096968,ENSG00000183023,ENSG00000122694,ENSG00000108821,ENSG00000092421,ENSG00000137135,ENSG00000183049,ENSG00000100311,ENSG00000073756,ENSG00000170379,ENSG00000177606,ENSG00000170961,ENSG00000035664,ENSG00000140538,ENSG00000078401,ENSG00000259207,ENSG00000082684,ENSG00000107175,ENSG00000136960,ENSG00000162407,ENSG00000161921,ENSG00000115353,ENSG00000143878,ENSG00000112715,ENSG00000169071
GO:0051239	regulation of multicellular organismal process	7.13e-07	127	ENSG00000167723,ENSG00000186340,ENSG00000150995,ENSG00000143867,ENSG00000137752,ENSG00000137573,ENSG00000140538,ENSG00000078401,ENSG00000177606,ENSG00000117586,ENSG00000134013,ENSG00000106688,ENSG00000142632,ENSG00000099864,ENSG00000170961,ENSG00000164442,ENSG00000124006,ENSG00000162407,ENSG00000075213,ENSG00000008086,ENSG00000152377,ENSG00000173801,ENSG00000171873,ENSG00000099284,ENSG00000218336…	43	ENSG00000186340,ENSG00000137752,ENSG00000117586,ENSG00000075213,ENSG00000152377,ENSG00000171873,ENSG00000218336,ENSG00000079337,ENSG00000255690,ENSG00000136235,ENSG00000171385,ENSG00000055118,ENSG00000160712,ENSG00000178568,ENSG00000122592,ENSG00000185008,ENSG00000172260,ENSG00000136999,ENSG00000149256,ENSG00000153162,ENSG00000074416,ENSG00000151320,ENSG00000006652,ENSG00000128052,ENSG00000106025…	84	ENSG00000167723,ENSG00000150995,ENSG00000143867,ENSG00000137573,ENSG00000140538,ENSG00000078401,ENSG00000177606,ENSG00000134013,ENSG00000106688,ENSG00000142632,ENSG00000099864,ENSG00000170961,ENSG00000164442,ENSG00000124006,ENSG00000162407,ENSG00000008086,ENSG00000173801,ENSG00000099284,ENSG00000165300,ENSG00000163631,ENSG00000115353,ENSG00000179954,ENSG00000147852,ENSG00000173269,ENSG00000135245…
GO:0048518	positive regulation of biological process	7.91e-07	224	ENSG00000107165,ENSG00000176170,ENSG00000048052,ENSG00000078403,ENSG00000151632,ENSG00000137098,ENSG00000164976,ENSG00000142611,ENSG00000179776,ENSG00000176907,ENSG00000107731,ENSG00000197461,ENSG00000185499,ENSG00000120337,ENSG00000120129,ENSG00000100427,ENSG00000170989,ENSG00000029534,ENSG00000167994,ENSG00000197579,ENSG00000104953,ENSG00000169429,ENSG00000127863,ENSG00000021645,ENSG00000150471…	73	ENSG00000176170,ENSG00000048052,ENSG00000078403,ENSG00000151632,ENSG00000179776,ENSG00000107731,ENSG00000197461,ENSG00000120337,ENSG00000100427,ENSG00000170989,ENSG00000029534,ENSG00000167994,ENSG00000169429,ENSG00000219607,ENSG00000149596,ENSG00000111348,ENSG00000023445,ENSG00000160712,ENSG00000171873,ENSG00000117586,ENSG00000144810,ENSG00000130513,ENSG00000186340,ENSG00000137752,ENSG00000128052…	151	ENSG00000107165,ENSG00000137098,ENSG00000164976,ENSG00000142611,ENSG00000176907,ENSG00000185499,ENSG00000120129,ENSG00000197579,ENSG00000104953,ENSG00000127863,ENSG00000021645,ENSG00000150471,ENSG00000254402,ENSG00000169031,ENSG00000134215,ENSG00000096968,ENSG00000107185,ENSG00000138336,ENSG00000156011,ENSG00000173918,ENSG00000187554,ENSG00000101670,ENSG00000092421,ENSG00000137135,ENSG00000110675…
GO:0030198	extracellular matrix organization	7.99e-07	32	ENSG00000154175,ENSG00000154721,ENSG00000108821,ENSG00000087245,ENSG00000120708,ENSG00000060718,ENSG00000122884,ENSG00000185585,ENSG00000173376,ENSG00000169031,ENSG00000144668,ENSG00000128052,ENSG00000100311,ENSG00000144810,ENSG00000136167,ENSG00000187955,ENSG00000259207,ENSG00000137573,ENSG00000131477,ENSG00000106991,ENSG00000134013,ENSG00000170961,ENSG00000197461,ENSG00000160588,ENSG00000122707…	10	ENSG00000154175,ENSG00000144668,ENSG00000128052,ENSG00000144810,ENSG00000136167,ENSG00000131477,ENSG00000106991,ENSG00000197461,ENSG00000160588,ENSG00000090339	22	ENSG00000154721,ENSG00000108821,ENSG00000087245,ENSG00000120708,ENSG00000060718,ENSG00000122884,ENSG00000185585,ENSG00000173376,ENSG00000169031,ENSG00000100311,ENSG00000187955,ENSG00000259207,ENSG00000137573,ENSG00000134013,ENSG00000170961,ENSG00000122707,ENSG00000175899,ENSG00000179403,ENSG00000196739,ENSG00000147408,ENSG00000164692,ENSG00000113083
GO:0043062	extracellular structure organization	8.69e-07	32	ENSG00000144668,ENSG00000128052,ENSG00000100311,ENSG00000185585,ENSG00000173376,ENSG00000169031,ENSG00000087245,ENSG00000060718,ENSG00000120708,ENSG00000122884,ENSG00000154175,ENSG00000154721,ENSG00000108821,ENSG00000179403,ENSG00000196739,ENSG00000090339,ENSG00000147408,ENSG00000164692,ENSG00000113083,ENSG00000197461,ENSG00000160588,ENSG00000122707,ENSG00000175899,ENSG00000131477,ENSG00000106991…	10	ENSG00000144668,ENSG00000128052,ENSG00000154175,ENSG00000090339,ENSG00000197461,ENSG00000160588,ENSG00000131477,ENSG00000106991,ENSG00000144810,ENSG00000136167	22	ENSG00000100311,ENSG00000185585,ENSG00000173376,ENSG00000169031,ENSG00000087245,ENSG00000060718,ENSG00000120708,ENSG00000122884,ENSG00000154721,ENSG00000108821,ENSG00000179403,ENSG00000196739,ENSG00000147408,ENSG00000164692,ENSG00000113083,ENSG00000122707,ENSG00000175899,ENSG00000134013,ENSG00000170961,ENSG00000187955,ENSG00000259207,ENSG00000137573
GO:0040017	positive regulation of locomotion	9.42e-07	38	ENSG00000073756,ENSG00000140945,ENSG00000128052,ENSG00000183049,ENSG00000100311,ENSG00000122694,ENSG00000137135,ENSG00000092421,ENSG00000108821,ENSG00000096968,ENSG00000183023,ENSG00000075213,ENSG00000162407,ENSG00000197461,ENSG00000161921,ENSG00000136960,ENSG00000107175,ENSG00000113070,ENSG00000169071,ENSG00000112715,ENSG00000143878,ENSG00000115353,ENSG00000079337,ENSG00000090339,ENSG00000048052…	13	ENSG00000140945,ENSG00000128052,ENSG00000075213,ENSG00000197461,ENSG00000113070,ENSG00000079337,ENSG00000090339,ENSG00000048052,ENSG00000176170,ENSG00000160712,ENSG00000169429,ENSG00000120337,ENSG00000170989	25	ENSG00000073756,ENSG00000183049,ENSG00000100311,ENSG00000122694,ENSG00000137135,ENSG00000092421,ENSG00000108821,ENSG00000096968,ENSG00000183023,ENSG00000162407,ENSG00000161921,ENSG00000136960,ENSG00000107175,ENSG00000169071,ENSG00000112715,ENSG00000143878,ENSG00000115353,ENSG00000035664,ENSG00000082684,ENSG00000259207,ENSG00000078401,ENSG00000140538,ENSG00000177606,ENSG00000170379,ENSG00000170961
GO:0016477	cell migration	9.43e-07	55	ENSG00000112715,ENSG00000161921,ENSG00000162407,ENSG00000075213,ENSG00000168209,ENSG00000152377,ENSG00000173801,ENSG00000008086,ENSG00000113070,ENSG00000164692,ENSG00000160712,ENSG00000187210,ENSG00000178568,ENSG00000090339,ENSG00000115266,ENSG00000179388,ENSG00000197635,ENSG00000125848,ENSG00000082684,ENSG00000148053,ENSG00000259207,ENSG00000078401,ENSG00000169429,ENSG00000140538,ENSG00000035664…	20	ENSG00000075213,ENSG00000152377,ENSG00000113070,ENSG00000160712,ENSG00000178568,ENSG00000090339,ENSG00000169429,ENSG00000136167,ENSG00000170989,ENSG00000106991,ENSG00000128578,ENSG00000114631,ENSG00000144339,ENSG00000140945,ENSG00000144668,ENSG00000128052,ENSG00000154856,ENSG00000136999,ENSG00000149295,ENSG00000115884	35	ENSG00000112715,ENSG00000161921,ENSG00000162407,ENSG00000168209,ENSG00000173801,ENSG00000008086,ENSG00000164692,ENSG00000187210,ENSG00000115266,ENSG00000179388,ENSG00000197635,ENSG00000125848,ENSG00000082684,ENSG00000148053,ENSG00000259207,ENSG00000078401,ENSG00000140538,ENSG00000035664,ENSG00000152661,ENSG00000134013,ENSG00000173376,ENSG00000134215,ENSG00000272398,ENSG00000100311,ENSG00000066032…
GO:0048522	positive regulation of cellular process	1.98e-06	197	ENSG00000102878,ENSG00000123358,ENSG00000108821,ENSG00000159167,ENSG00000177106,ENSG00000166292,ENSG00000128918,ENSG00000196730,ENSG00000154175,ENSG00000172260,ENSG00000068078,ENSG00000172201,ENSG00000138675,ENSG00000106617,ENSG00000009694,ENSG00000173376,ENSG00000128052,ENSG00000140945,ENSG00000033122,ENSG00000162772,ENSG00000144810,ENSG00000130513,ENSG00000035664,ENSG00000129521,ENSG00000186340…	64	ENSG00000128918,ENSG00000154175,ENSG00000172260,ENSG00000138675,ENSG00000106617,ENSG00000128052,ENSG00000140945,ENSG00000144810,ENSG00000130513,ENSG00000186340,ENSG00000137752,ENSG00000117586,ENSG00000171873,ENSG00000160712,ENSG00000023445,ENSG00000149596,ENSG00000219607,ENSG00000169429,ENSG00000120337,ENSG00000170989,ENSG00000029534,ENSG00000179776,ENSG00000197461,ENSG00000107731,ENSG00000176170…	133	ENSG00000102878,ENSG00000123358,ENSG00000108821,ENSG00000159167,ENSG00000177106,ENSG00000166292,ENSG00000196730,ENSG00000068078,ENSG00000172201,ENSG00000009694,ENSG00000173376,ENSG00000033122,ENSG00000162772,ENSG00000035664,ENSG00000129521,ENSG00000090924,ENSG00000140538,ENSG00000168269,ENSG00000197635,ENSG00000134013,ENSG00000164442,ENSG00000104765,ENSG00000099864,ENSG00000162407,ENSG00000131037…
GO:0050793	regulation of developmental process	2.24e-06	115	ENSG00000185008,ENSG00000108821,ENSG00000166292,ENSG00000102878,ENSG00000122592,ENSG00000149256,ENSG00000153162,ENSG00000136999,ENSG00000165029,ENSG00000183023,ENSG00000172260,ENSG00000172201,ENSG00000171223,ENSG00000068078,ENSG00000006652,ENSG00000173376,ENSG00000151320,ENSG00000135919,ENSG00000128578,ENSG00000073756,ENSG00000113657,ENSG00000167772,ENSG00000100311,ENSG00000183049,ENSG00000033122…	37	ENSG00000185008,ENSG00000122592,ENSG00000149256,ENSG00000153162,ENSG00000136999,ENSG00000172260,ENSG00000006652,ENSG00000151320,ENSG00000128578,ENSG00000128052,ENSG00000186340,ENSG00000130513,ENSG00000117586,ENSG00000218336,ENSG00000152377,ENSG00000075213,ENSG00000178568,ENSG00000160712,ENSG00000079337,ENSG00000111348,ENSG00000149596,ENSG00000149295,ENSG00000064300,ENSG00000171476,ENSG00000169429…	78	ENSG00000108821,ENSG00000166292,ENSG00000102878,ENSG00000165029,ENSG00000183023,ENSG00000172201,ENSG00000171223,ENSG00000068078,ENSG00000173376,ENSG00000135919,ENSG00000073756,ENSG00000113657,ENSG00000167772,ENSG00000100311,ENSG00000183049,ENSG00000033122,ENSG00000078401,ENSG00000137573,ENSG00000143867,ENSG00000140538,ENSG00000124006,ENSG00000170961,ENSG00000164442,ENSG00000099864,ENSG00000142632…
GO:0048869	cellular developmental process	3.22e-06	152	ENSG00000145242,ENSG00000154358,ENSG00000185008,ENSG00000138639,ENSG00000122592,ENSG00000136999,ENSG00000183023,ENSG00000143355,ENSG00000149256,ENSG00000153162,ENSG00000171223,ENSG00000107796,ENSG00000123560,ENSG00000157851,ENSG00000087245,ENSG00000154134,ENSG00000104419,ENSG00000135919,ENSG00000113657,ENSG00000073756,ENSG00000058335,ENSG00000131080,ENSG00000114646,ENSG00000100311,ENSG00000154856…	46	ENSG00000185008,ENSG00000138639,ENSG00000122592,ENSG00000136999,ENSG00000149256,ENSG00000153162,ENSG00000107796,ENSG00000154134,ENSG00000058335,ENSG00000131080,ENSG00000154856,ENSG00000218336,ENSG00000075213,ENSG00000129295,ENSG00000178568,ENSG00000079337,ENSG00000149295,ENSG00000115884,ENSG00000064300,ENSG00000171476,ENSG00000100867,ENSG00000130203,ENSG00000158715,ENSG00000131477,ENSG00000106991…	106	ENSG00000145242,ENSG00000154358,ENSG00000183023,ENSG00000143355,ENSG00000171223,ENSG00000123560,ENSG00000157851,ENSG00000087245,ENSG00000104419,ENSG00000135919,ENSG00000113657,ENSG00000073756,ENSG00000114646,ENSG00000100311,ENSG00000183049,ENSG00000078401,ENSG00000143867,ENSG00000137573,ENSG00000144476,ENSG00000124006,ENSG00000171345,ENSG00000170961,ENSG00000132510,ENSG00000177606,ENSG00000165300…
GO:0048870	cell motility	4.11e-06	57	ENSG00000171119,ENSG00000123358,ENSG00000183943,ENSG00000108821,ENSG00000128610,ENSG00000136160,ENSG00000154721,ENSG00000092421,ENSG00000096968,ENSG00000115884,ENSG00000149295,ENSG00000136999,ENSG00000114631,ENSG00000128578,ENSG00000272398,ENSG00000134215,ENSG00000173376,ENSG00000154856,ENSG00000128052,ENSG00000150471,ENSG00000144668,ENSG00000140945,ENSG00000066032,ENSG00000144339,ENSG00000100311…	21	ENSG00000115884,ENSG00000149295,ENSG00000136999,ENSG00000114631,ENSG00000128578,ENSG00000154856,ENSG00000128052,ENSG00000144668,ENSG00000140945,ENSG00000144339,ENSG00000136167,ENSG00000169429,ENSG00000106991,ENSG00000170989,ENSG00000113070,ENSG00000152377,ENSG00000075213,ENSG00000090339,ENSG00000178568,ENSG00000160712,ENSG00000129295	36	ENSG00000171119,ENSG00000123358,ENSG00000183943,ENSG00000108821,ENSG00000128610,ENSG00000136160,ENSG00000154721,ENSG00000092421,ENSG00000096968,ENSG00000272398,ENSG00000134215,ENSG00000173376,ENSG00000150471,ENSG00000066032,ENSG00000100311,ENSG00000035664,ENSG00000140538,ENSG00000148053,ENSG00000259207,ENSG00000078401,ENSG00000082684,ENSG00000197635,ENSG00000125848,ENSG00000134013,ENSG00000152661…
GO:0051674	localization of cell	4.11e-06	57	ENSG00000128578,ENSG00000114631,ENSG00000272398,ENSG00000134215,ENSG00000173376,ENSG00000066032,ENSG00000140945,ENSG00000144668,ENSG00000128052,ENSG00000150471,ENSG00000154856,ENSG00000100311,ENSG00000144339,ENSG00000123358,ENSG00000171119,ENSG00000183943,ENSG00000136160,ENSG00000092421,ENSG00000154721,ENSG00000108821,ENSG00000128610,ENSG00000096968,ENSG00000149295,ENSG00000115884,ENSG00000136999…	21	ENSG00000128578,ENSG00000114631,ENSG00000140945,ENSG00000144668,ENSG00000128052,ENSG00000154856,ENSG00000144339,ENSG00000149295,ENSG00000115884,ENSG00000136999,ENSG00000152377,ENSG00000113070,ENSG00000075213,ENSG00000090339,ENSG00000178568,ENSG00000160712,ENSG00000129295,ENSG00000136167,ENSG00000169429,ENSG00000106991,ENSG00000170989	36	ENSG00000272398,ENSG00000134215,ENSG00000173376,ENSG00000066032,ENSG00000150471,ENSG00000100311,ENSG00000123358,ENSG00000171119,ENSG00000183943,ENSG00000136160,ENSG00000092421,ENSG00000154721,ENSG00000108821,ENSG00000128610,ENSG00000096968,ENSG00000168209,ENSG00000173801,ENSG00000008086,ENSG00000161921,ENSG00000162407,ENSG00000112715,ENSG00000115266,ENSG00000179388,ENSG00000092850,ENSG00000187210…
GO:2000026	regulation of multicellular organismal development	4.36e-06	91	ENSG00000149295,ENSG00000197837,ENSG00000149596,ENSG00000181690,ENSG00000183943,ENSG00000122694,ENSG00000128610,ENSG00000111348,ENSG00000092421,ENSG00000136160,ENSG00000150471,ENSG00000104332,ENSG00000021645,ENSG00000143320,ENSG00000254402,ENSG00000185345,ENSG00000171476,ENSG00000272398,ENSG00000064300,ENSG00000169031,ENSG00000131477,ENSG00000106991,ENSG00000120337,ENSG00000070404,ENSG00000152661…	32	ENSG00000149295,ENSG00000149596,ENSG00000111348,ENSG00000171476,ENSG00000064300,ENSG00000131477,ENSG00000106991,ENSG00000120337,ENSG00000170989,ENSG00000106025,ENSG00000158715,ENSG00000130203,ENSG00000169429,ENSG00000048052,ENSG00000176170,ENSG00000179776,ENSG00000197461,ENSG00000172260,ENSG00000153162,ENSG00000149256,ENSG00000122592,ENSG00000185008,ENSG00000128052,ENSG00000151320,ENSG00000006652…	59	ENSG00000197837,ENSG00000181690,ENSG00000183943,ENSG00000122694,ENSG00000128610,ENSG00000092421,ENSG00000136160,ENSG00000150471,ENSG00000104332,ENSG00000021645,ENSG00000143320,ENSG00000254402,ENSG00000185345,ENSG00000272398,ENSG00000169031,ENSG00000070404,ENSG00000152661,ENSG00000082684,ENSG00000125848,ENSG00000134532,ENSG00000104953,ENSG00000148053,ENSG00000179388,ENSG00000142611,ENSG00000179111…
GO:0060429	epithelium development	2.08e-05	60	ENSG00000083444,ENSG00000151632,ENSG00000179111,ENSG00000178568,ENSG00000079337,ENSG00000107165,ENSG00000137868,ENSG00000090339,ENSG00000169071,ENSG00000107159,ENSG00000175893,ENSG00000143878,ENSG00000112715,ENSG00000197461,ENSG00000075213,ENSG00000178573,ENSG00000113070,ENSG00000152661,ENSG00000164442,ENSG00000170989,ENSG00000177606,ENSG00000132510,ENSG00000106991,ENSG00000127863,ENSG00000125848…	21	ENSG00000151632,ENSG00000178568,ENSG00000079337,ENSG00000090339,ENSG00000197461,ENSG00000075213,ENSG00000113070,ENSG00000170989,ENSG00000106991,ENSG00000189337,ENSG00000136167,ENSG00000144339,ENSG00000128052,ENSG00000154856,ENSG00000133816,ENSG00000131080,ENSG00000153162,ENSG00000115884,ENSG00000107796,ENSG00000128918,ENSG00000185008	39	ENSG00000083444,ENSG00000179111,ENSG00000107165,ENSG00000137868,ENSG00000169071,ENSG00000107159,ENSG00000175893,ENSG00000143878,ENSG00000112715,ENSG00000178573,ENSG00000152661,ENSG00000164442,ENSG00000177606,ENSG00000132510,ENSG00000127863,ENSG00000125848,ENSG00000065618,ENSG00000143867,ENSG00000140538,ENSG00000078401,ENSG00000145536,ENSG00000265972,ENSG00000143320,ENSG00000120693,ENSG00000100311…
GO:0042221	response to chemical	2.34e-05	159	ENSG00000123358,ENSG00000196730,ENSG00000128918,ENSG00000166292,ENSG00000108821,ENSG00000159167,ENSG00000068078,ENSG00000054356,ENSG00000135318,ENSG00000138675,ENSG00000109846,ENSG00000173376,ENSG00000140945,ENSG00000033122,ENSG00000128052,ENSG00000134326,ENSG00000223802,ENSG00000162772,ENSG00000129521,ENSG00000130513,ENSG00000163406,ENSG00000140538,ENSG00000137752,ENSG00000117586,ENSG00000134013…	51	ENSG00000128918,ENSG00000135318,ENSG00000138675,ENSG00000109846,ENSG00000140945,ENSG00000128052,ENSG00000130513,ENSG00000137752,ENSG00000117586,ENSG00000171385,ENSG00000160712,ENSG00000023445,ENSG00000144668,ENSG00000106258,ENSG00000169429,ENSG00000120337,ENSG00000170989,ENSG00000100427,ENSG00000107731,ENSG00000197461,ENSG00000179776,ENSG00000048052,ENSG00000176170,ENSG00000151632,ENSG00000185008…	108	ENSG00000123358,ENSG00000196730,ENSG00000166292,ENSG00000108821,ENSG00000159167,ENSG00000068078,ENSG00000054356,ENSG00000173376,ENSG00000033122,ENSG00000134326,ENSG00000223802,ENSG00000162772,ENSG00000129521,ENSG00000163406,ENSG00000140538,ENSG00000134013,ENSG00000104765,ENSG00000164442,ENSG00000164120,ENSG00000176171,ENSG00000113083,ENSG00000144730,ENSG00000092421,ENSG00000187554,ENSG00000101670…
GO:0042127	regulation of cell proliferation	2.55e-05	82	ENSG00000170989,ENSG00000152661,ENSG00000160862,ENSG00000180660,ENSG00000106991,ENSG00000120337,ENSG00000185885,ENSG00000148053,ENSG00000259207,ENSG00000169429,ENSG00000197579,ENSG00000130203,ENSG00000100867,ENSG00000265972,ENSG00000151632,ENSG00000176170,ENSG00000116819,ENSG00000179388,ENSG00000112715,ENSG00000169071,ENSG00000073849,ENSG00000113070,ENSG00000197461,ENSG00000179776,ENSG00000005020…	29	ENSG00000170989,ENSG00000160862,ENSG00000106991,ENSG00000120337,ENSG00000169429,ENSG00000130203,ENSG00000100867,ENSG00000151632,ENSG00000176170,ENSG00000113070,ENSG00000197461,ENSG00000179776,ENSG00000005020,ENSG00000149295,ENSG00000085662,ENSG00000175592,ENSG00000064300,ENSG00000117586,ENSG00000178568,ENSG00000160712,ENSG00000136235,ENSG00000171873,ENSG00000165959,ENSG00000153162,ENSG00000136999…	53	ENSG00000152661,ENSG00000180660,ENSG00000185885,ENSG00000148053,ENSG00000259207,ENSG00000197579,ENSG00000265972,ENSG00000116819,ENSG00000179388,ENSG00000112715,ENSG00000169071,ENSG00000073849,ENSG00000181690,ENSG00000096968,ENSG00000138336,ENSG00000130066,ENSG00000136160,ENSG00000128610,ENSG00000119950,ENSG00000146674,ENSG00000104332,ENSG00000169031,ENSG00000009709,ENSG00000134215,ENSG00000215788…
GO:0009605	response to external stimulus	2.63e-05	97	ENSG00000128918,ENSG00000145242,ENSG00000108821,ENSG00000159167,ENSG00000274750,ENSG00000185008,ENSG00000123358,ENSG00000183023,ENSG00000165029,ENSG00000136999,ENSG00000153162,ENSG00000143355,ENSG00000108771,ENSG00000157851,ENSG00000171223,ENSG00000107796,ENSG00000060718,ENSG00000154134,ENSG00000173991,ENSG00000188338,ENSG00000135919,ENSG00000111335,ENSG00000106617,ENSG00000114646,ENSG00000073756…	28	ENSG00000128918,ENSG00000185008,ENSG00000136999,ENSG00000153162,ENSG00000107796,ENSG00000154134,ENSG00000106617,ENSG00000109738,ENSG00000137752,ENSG00000117586,ENSG00000257017,ENSG00000075213,ENSG00000160712,ENSG00000149295,ENSG00000064300,ENSG00000144668,ENSG00000175592,ENSG00000081803,ENSG00000130203,ENSG00000169429,ENSG00000025039,ENSG00000170989,ENSG00000106991,ENSG00000197461,ENSG00000107731…	69	ENSG00000145242,ENSG00000108821,ENSG00000159167,ENSG00000274750,ENSG00000123358,ENSG00000183023,ENSG00000165029,ENSG00000143355,ENSG00000108771,ENSG00000157851,ENSG00000171223,ENSG00000060718,ENSG00000173991,ENSG00000188338,ENSG00000135919,ENSG00000111335,ENSG00000114646,ENSG00000073756,ENSG00000134326,ENSG00000162772,ENSG00000100311,ENSG00000078401,ENSG00000144476,ENSG00000157601,ENSG00000104765…
GO:0071310	cellular response to organic substance	4.42e-05	91	ENSG00000185885,ENSG00000131477,ENSG00000120129,ENSG00000106991,ENSG00000120337,ENSG00000025039,ENSG00000100427,ENSG00000127863,ENSG00000125848,ENSG00000134532,ENSG00000148053,ENSG00000169429,ENSG00000179388,ENSG00000090339,ENSG00000048052,ENSG00000176170,ENSG00000062282,ENSG00000151632,ENSG00000179776,ENSG00000161921,ENSG00000121989,ENSG00000197461,ENSG00000159899,ENSG00000168209,ENSG00000160781…	32	ENSG00000131477,ENSG00000106991,ENSG00000120337,ENSG00000025039,ENSG00000100427,ENSG00000169429,ENSG00000090339,ENSG00000048052,ENSG00000176170,ENSG00000062282,ENSG00000151632,ENSG00000179776,ENSG00000197461,ENSG00000110063,ENSG00000023445,ENSG00000115594,ENSG00000085662,ENSG00000064300,ENSG00000117586,ENSG00000130513,ENSG00000137752,ENSG00000079337,ENSG00000171385,ENSG00000160712,ENSG00000153162…	59	ENSG00000185885,ENSG00000120129,ENSG00000127863,ENSG00000125848,ENSG00000134532,ENSG00000148053,ENSG00000179388,ENSG00000161921,ENSG00000121989,ENSG00000159899,ENSG00000168209,ENSG00000160781,ENSG00000112715,ENSG00000137076,ENSG00000096968,ENSG00000155876,ENSG00000163516,ENSG00000172572,ENSG00000144730,ENSG00000187554,ENSG00000136160,ENSG00000104332,ENSG00000120693,ENSG00000185345,ENSG00000215788…
GO:0010033	response to organic substance	4.58e-05	115	ENSG00000179388,ENSG00000176170,ENSG00000048052,ENSG00000090339,ENSG00000107201,ENSG00000062282,ENSG00000151632,ENSG00000179776,ENSG00000197461,ENSG00000161921,ENSG00000121989,ENSG00000159899,ENSG00000168209,ENSG00000073849,ENSG00000160781,ENSG00000107159,ENSG00000112715,ENSG00000131477,ENSG00000185885,ENSG00000120129,ENSG00000106991,ENSG00000120337,ENSG00000025039,ENSG00000152661,ENSG00000100427…	37	ENSG00000176170,ENSG00000048052,ENSG00000090339,ENSG00000062282,ENSG00000151632,ENSG00000179776,ENSG00000197461,ENSG00000131477,ENSG00000106991,ENSG00000120337,ENSG00000025039,ENSG00000100427,ENSG00000169429,ENSG00000115594,ENSG00000175592,ENSG00000085662,ENSG00000064300,ENSG00000115884,ENSG00000110063,ENSG00000149295,ENSG00000023445,ENSG00000079337,ENSG00000171385,ENSG00000160712,ENSG00000117586…	78	ENSG00000179388,ENSG00000107201,ENSG00000161921,ENSG00000121989,ENSG00000159899,ENSG00000168209,ENSG00000073849,ENSG00000160781,ENSG00000107159,ENSG00000112715,ENSG00000185885,ENSG00000120129,ENSG00000152661,ENSG00000137094,ENSG00000156113,ENSG00000265972,ENSG00000127863,ENSG00000125848,ENSG00000134532,ENSG00000148053,ENSG00000150471,ENSG00000104332,ENSG00000120693,ENSG00000185345,ENSG00000272398…
GO:0071363	cellular response to growth factor stimulus	6.59e-05	34	ENSG00000064300,ENSG00000138675,ENSG00000128052,ENSG00000104332,ENSG00000120693,ENSG00000100311,ENSG00000123358,ENSG00000166292,ENSG00000108821,ENSG00000068078,ENSG00000153162,ENSG00000172572,ENSG00000179776,ENSG00000121989,ENSG00000197461,ENSG00000164120,ENSG00000168209,ENSG00000112715,ENSG00000079337,ENSG00000179388,ENSG00000171385,ENSG00000176170,ENSG00000164692,ENSG00000130513,ENSG00000125848…	13	ENSG00000064300,ENSG00000138675,ENSG00000128052,ENSG00000153162,ENSG00000179776,ENSG00000197461,ENSG00000079337,ENSG00000171385,ENSG00000176170,ENSG00000130513,ENSG00000169429,ENSG00000131477,ENSG00000106991	21	ENSG00000104332,ENSG00000120693,ENSG00000100311,ENSG00000123358,ENSG00000166292,ENSG00000108821,ENSG00000068078,ENSG00000172572,ENSG00000121989,ENSG00000164120,ENSG00000168209,ENSG00000112715,ENSG00000179388,ENSG00000164692,ENSG00000125848,ENSG00000140538,ENSG00000134532,ENSG00000148053,ENSG00000078401,ENSG00000177606,ENSG00000170961
GO:0045595	regulation of cell differentiation	6.83e-05	83	ENSG00000130513,ENSG00000078401,ENSG00000140538,ENSG00000143867,ENSG00000134013,ENSG00000117586,ENSG00000177606,ENSG00000124006,ENSG00000170961,ENSG00000099864,ENSG00000152377,ENSG00000008086,ENSG00000075213,ENSG00000218336,ENSG00000099284,ENSG00000147852,ENSG00000178568,ENSG00000160712,ENSG00000102878,ENSG00000122592,ENSG00000185008,ENSG00000108821,ENSG00000166292,ENSG00000172260,ENSG00000171223…	26	ENSG00000130513,ENSG00000117586,ENSG00000152377,ENSG00000075213,ENSG00000218336,ENSG00000178568,ENSG00000160712,ENSG00000122592,ENSG00000185008,ENSG00000172260,ENSG00000153162,ENSG00000149256,ENSG00000136999,ENSG00000006652,ENSG00000151320,ENSG00000128052,ENSG00000158715,ENSG00000130203,ENSG00000120337,ENSG00000131477,ENSG00000179776,ENSG00000048052,ENSG00000176170,ENSG00000149295,ENSG00000064300…	57	ENSG00000078401,ENSG00000140538,ENSG00000143867,ENSG00000134013,ENSG00000177606,ENSG00000124006,ENSG00000170961,ENSG00000099864,ENSG00000008086,ENSG00000099284,ENSG00000147852,ENSG00000102878,ENSG00000108821,ENSG00000166292,ENSG00000171223,ENSG00000172201,ENSG00000165029,ENSG00000073756,ENSG00000113657,ENSG00000135919,ENSG00000173376,ENSG00000183049,ENSG00000033122,ENSG00000259207,ENSG00000148053…
GO:0007399	nervous system development	7.63e-05	103	ENSG00000122877,ENSG00000009709,ENSG00000198722,ENSG00000064300,ENSG00000140937,ENSG00000205683,ENSG00000143320,ENSG00000120693,ENSG00000185345,ENSG00000150471,ENSG00000104332,ENSG00000066032,ENSG00000162576,ENSG00000196358,ENSG00000021645,ENSG00000186472,ENSG00000166924,ENSG00000128610,ENSG00000136160,ENSG00000092421,ENSG00000186417,ENSG00000171119,ENSG00000170835,ENSG00000181690,ENSG00000124785…	30	ENSG00000064300,ENSG00000170835,ENSG00000149295,ENSG00000107731,ENSG00000143028,ENSG00000048052,ENSG00000176170,ENSG00000130203,ENSG00000158715,ENSG00000170989,ENSG00000106991,ENSG00000006652,ENSG00000058335,ENSG00000138675,ENSG00000154856,ENSG00000128918,ENSG00000185008,ENSG00000135318,ENSG00000149256,ENSG00000153162,ENSG00000154146,ENSG00000154134,ENSG00000172260,ENSG00000218336,ENSG00000075213…	73	ENSG00000122877,ENSG00000009709,ENSG00000198722,ENSG00000140937,ENSG00000205683,ENSG00000143320,ENSG00000120693,ENSG00000185345,ENSG00000150471,ENSG00000104332,ENSG00000066032,ENSG00000162576,ENSG00000196358,ENSG00000021645,ENSG00000186472,ENSG00000166924,ENSG00000128610,ENSG00000136160,ENSG00000092421,ENSG00000186417,ENSG00000171119,ENSG00000181690,ENSG00000124785,ENSG00000096968,ENSG00000182667…
GO:0070848	response to growth factor	0.00011	35	ENSG00000177606,ENSG00000131477,ENSG00000106991,ENSG00000170961,ENSG00000130513,ENSG00000125848,ENSG00000148053,ENSG00000078401,ENSG00000169429,ENSG00000134532,ENSG00000140538,ENSG00000079337,ENSG00000176170,ENSG00000171385,ENSG00000179388,ENSG00000164692,ENSG00000121989,ENSG00000197461,ENSG00000179776,ENSG00000168209,ENSG00000164120,ENSG00000112715,ENSG00000068078,ENSG00000172572,ENSG00000153162…	14	ENSG00000131477,ENSG00000106991,ENSG00000130513,ENSG00000169429,ENSG00000079337,ENSG00000176170,ENSG00000171385,ENSG00000197461,ENSG00000179776,ENSG00000153162,ENSG00000115594,ENSG00000128052,ENSG00000064300,ENSG00000138675	21	ENSG00000177606,ENSG00000170961,ENSG00000125848,ENSG00000148053,ENSG00000078401,ENSG00000134532,ENSG00000140538,ENSG00000179388,ENSG00000164692,ENSG00000121989,ENSG00000168209,ENSG00000164120,ENSG00000112715,ENSG00000068078,ENSG00000172572,ENSG00000123358,ENSG00000166292,ENSG00000108821,ENSG00000104332,ENSG00000120693,ENSG00000100311
GO:0022008	neurogenesis	0.00017	76	ENSG00000177606,ENSG00000124006,ENSG00000099864,ENSG00000140538,ENSG00000147852,ENSG00000178568,ENSG00000165959,ENSG00000008086,ENSG00000152377,ENSG00000162407,ENSG00000075213,ENSG00000143590,ENSG00000218336,ENSG00000165300,ENSG00000104419,ENSG00000154134,ENSG00000172260,ENSG00000157851,ENSG00000123560,ENSG00000172201,ENSG00000149256,ENSG00000153162,ENSG00000143355,ENSG00000185008,ENSG00000128918…	23	ENSG00000178568,ENSG00000165959,ENSG00000152377,ENSG00000075213,ENSG00000218336,ENSG00000154134,ENSG00000172260,ENSG00000149256,ENSG00000153162,ENSG00000185008,ENSG00000128918,ENSG00000154856,ENSG00000058335,ENSG00000138675,ENSG00000006652,ENSG00000170989,ENSG00000158715,ENSG00000130203,ENSG00000048052,ENSG00000176170,ENSG00000107731,ENSG00000149295,ENSG00000064300	53	ENSG00000177606,ENSG00000124006,ENSG00000099864,ENSG00000140538,ENSG00000147852,ENSG00000008086,ENSG00000162407,ENSG00000143590,ENSG00000165300,ENSG00000104419,ENSG00000157851,ENSG00000123560,ENSG00000172201,ENSG00000143355,ENSG00000145242,ENSG00000183049,ENSG00000033122,ENSG00000113657,ENSG00000135919,ENSG00000173376,ENSG00000115468,ENSG00000152661,ENSG00000070610,ENSG00000197579,ENSG00000104953…
GO:0006935	chemotaxis	0.00018	36	ENSG00000145242,ENSG00000128610,ENSG00000136160,ENSG00000092421,ENSG00000185008,ENSG00000123358,ENSG00000136999,ENSG00000143355,ENSG00000157851,ENSG00000154134,ENSG00000134215,ENSG00000122877,ENSG00000064300,ENSG00000100311,ENSG00000144668,ENSG00000021645,ENSG00000175592,ENSG00000082684,ENSG00000125848,ENSG00000078401,ENSG00000259207,ENSG00000169429,ENSG00000144476,ENSG00000170989,ENSG00000106991…	14	ENSG00000185008,ENSG00000136999,ENSG00000154134,ENSG00000064300,ENSG00000144668,ENSG00000175592,ENSG00000169429,ENSG00000170989,ENSG00000106991,ENSG00000197461,ENSG00000107731,ENSG00000075213,ENSG00000113070,ENSG00000160712	22	ENSG00000145242,ENSG00000128610,ENSG00000136160,ENSG00000092421,ENSG00000123358,ENSG00000143355,ENSG00000157851,ENSG00000134215,ENSG00000122877,ENSG00000100311,ENSG00000021645,ENSG00000082684,ENSG00000125848,ENSG00000078401,ENSG00000259207,ENSG00000144476,ENSG00000143590,ENSG00000112715,ENSG00000161921,ENSG00000107175,ENSG00000136960,ENSG00000179388
GO:0007155	cell adhesion	0.00018	61	ENSG00000107186,ENSG00000021645,ENSG00000150471,ENSG00000140945,ENSG00000139220,ENSG00000066032,ENSG00000144668,ENSG00000114631,ENSG00000140937,ENSG00000184226,ENSG00000272398,ENSG00000169031,ENSG00000138650,ENSG00000172260,ENSG00000120708,ENSG00000182667,ENSG00000149573,ENSG00000002586,ENSG00000137076,ENSG00000170835,ENSG00000135318,ENSG00000136999,ENSG00000186417,ENSG00000183943,ENSG00000154721…	27	ENSG00000140945,ENSG00000144668,ENSG00000114631,ENSG00000172260,ENSG00000149573,ENSG00000170835,ENSG00000135318,ENSG00000136999,ENSG00000142910,ENSG00000185008,ENSG00000136235,ENSG00000090339,ENSG00000160588,ENSG00000152377,ENSG00000174837,ENSG00000179776,ENSG00000218336,ENSG00000106991,ENSG00000120337,ENSG00000117586,ENSG00000261934,ENSG00000170989,ENSG00000160862,ENSG00000136167,ENSG00000175161…	34	ENSG00000107186,ENSG00000021645,ENSG00000150471,ENSG00000139220,ENSG00000066032,ENSG00000140937,ENSG00000184226,ENSG00000272398,ENSG00000169031,ENSG00000138650,ENSG00000120708,ENSG00000182667,ENSG00000002586,ENSG00000137076,ENSG00000186417,ENSG00000183943,ENSG00000154721,ENSG00000137103,ENSG00000113212,ENSG00000187210,ENSG00000173801,ENSG00000162407,ENSG00000143878,ENSG00000129009,ENSG00000134013…
GO:0042330	taxis	0.00019	36	ENSG00000122877,ENSG00000134215,ENSG00000064300,ENSG00000100311,ENSG00000175592,ENSG00000021645,ENSG00000144668,ENSG00000136160,ENSG00000185008,ENSG00000092421,ENSG00000128610,ENSG00000145242,ENSG00000123358,ENSG00000143355,ENSG00000136999,ENSG00000154134,ENSG00000157851,ENSG00000112715,ENSG00000143590,ENSG00000136960,ENSG00000113070,ENSG00000107175,ENSG00000075213,ENSG00000197461,ENSG00000161921…	14	ENSG00000064300,ENSG00000175592,ENSG00000144668,ENSG00000185008,ENSG00000136999,ENSG00000154134,ENSG00000113070,ENSG00000075213,ENSG00000197461,ENSG00000107731,ENSG00000160712,ENSG00000169429,ENSG00000170989,ENSG00000106991	22	ENSG00000122877,ENSG00000134215,ENSG00000100311,ENSG00000021645,ENSG00000136160,ENSG00000092421,ENSG00000128610,ENSG00000145242,ENSG00000123358,ENSG00000143355,ENSG00000157851,ENSG00000112715,ENSG00000143590,ENSG00000136960,ENSG00000107175,ENSG00000161921,ENSG00000179388,ENSG00000259207,ENSG00000078401,ENSG00000125848,ENSG00000082684,ENSG00000144476
GO:0009719	response to endogenous stimulus	0.0002	74	ENSG00000106991,ENSG00000131477,ENSG00000120129,ENSG00000025039,ENSG00000152661,ENSG00000265972,ENSG00000134532,ENSG00000148053,ENSG00000169429,ENSG00000125848,ENSG00000179388,ENSG00000048052,ENSG00000090339,ENSG00000176170,ENSG00000151632,ENSG00000179776,ENSG00000121989,ENSG00000197461,ENSG00000107159,ENSG00000160781,ENSG00000096968,ENSG00000115884,ENSG00000149295,ENSG00000172572,ENSG00000155876…	28	ENSG00000106991,ENSG00000131477,ENSG00000025039,ENSG00000169429,ENSG00000048052,ENSG00000090339,ENSG00000176170,ENSG00000151632,ENSG00000179776,ENSG00000197461,ENSG00000115884,ENSG00000149295,ENSG00000175592,ENSG00000115594,ENSG00000085662,ENSG00000117586,ENSG00000130513,ENSG00000137752,ENSG00000109738,ENSG00000171385,ENSG00000079337,ENSG00000153162,ENSG00000185008,ENSG00000128918,ENSG00000140945…	46	ENSG00000120129,ENSG00000152661,ENSG00000265972,ENSG00000134532,ENSG00000148053,ENSG00000125848,ENSG00000179388,ENSG00000121989,ENSG00000107159,ENSG00000160781,ENSG00000096968,ENSG00000172572,ENSG00000155876,ENSG00000150471,ENSG00000104332,ENSG00000120693,ENSG00000185345,ENSG00000272398,ENSG00000122877,ENSG00000130649,ENSG00000177606,ENSG00000171345,ENSG00000164442,ENSG00000170961,ENSG00000140538…
GO:0048646	anatomical structure formation involved in morphogenesis	0.0002	58	ENSG00000144476,ENSG00000144810,ENSG00000106025,ENSG00000078401,ENSG00000259207,ENSG00000169429,ENSG00000143867,ENSG00000197579,ENSG00000120129,ENSG00000132510,ENSG00000177606,ENSG00000131477,ENSG00000106991,ENSG00000134013,ENSG00000124006,ENSG00000170989,ENSG00000164442,ENSG00000171345,ENSG00000197461,ENSG00000107731,ENSG00000005108,ENSG00000169071,ENSG00000143878,ENSG00000112715,ENSG00000092850…	17	ENSG00000144810,ENSG00000106025,ENSG00000169429,ENSG00000131477,ENSG00000106991,ENSG00000170989,ENSG00000197461,ENSG00000107731,ENSG00000079337,ENSG00000129295,ENSG00000122592,ENSG00000138639,ENSG00000136999,ENSG00000149256,ENSG00000140945,ENSG00000128052,ENSG00000171476	41	ENSG00000144476,ENSG00000078401,ENSG00000259207,ENSG00000143867,ENSG00000197579,ENSG00000120129,ENSG00000132510,ENSG00000177606,ENSG00000134013,ENSG00000124006,ENSG00000164442,ENSG00000171345,ENSG00000005108,ENSG00000169071,ENSG00000143878,ENSG00000112715,ENSG00000092850,ENSG00000137868,ENSG00000179388,ENSG00000173269,ENSG00000179111,ENSG00000183943,ENSG00000123358,ENSG00000170549,ENSG00000166292…
GO:0022610	biological adhesion	0.00022	61	ENSG00000150471,ENSG00000144668,ENSG00000139220,ENSG00000140945,ENSG00000066032,ENSG00000107186,ENSG00000021645,ENSG00000272398,ENSG00000184226,ENSG00000114631,ENSG00000140937,ENSG00000169031,ENSG00000138650,ENSG00000137076,ENSG00000172260,ENSG00000120708,ENSG00000149573,ENSG00000182667,ENSG00000002586,ENSG00000135318,ENSG00000170835,ENSG00000136999,ENSG00000186417,ENSG00000183943,ENSG00000137103…	27	ENSG00000144668,ENSG00000140945,ENSG00000114631,ENSG00000172260,ENSG00000149573,ENSG00000135318,ENSG00000170835,ENSG00000136999,ENSG00000142910,ENSG00000185008,ENSG00000136235,ENSG00000090339,ENSG00000179776,ENSG00000174837,ENSG00000160588,ENSG00000152377,ENSG00000218336,ENSG00000117586,ENSG00000120337,ENSG00000106991,ENSG00000160862,ENSG00000261934,ENSG00000170989,ENSG00000186340,ENSG00000175161…	34	ENSG00000150471,ENSG00000139220,ENSG00000066032,ENSG00000107186,ENSG00000021645,ENSG00000272398,ENSG00000184226,ENSG00000140937,ENSG00000169031,ENSG00000138650,ENSG00000137076,ENSG00000120708,ENSG00000182667,ENSG00000002586,ENSG00000186417,ENSG00000183943,ENSG00000137103,ENSG00000154721,ENSG00000113212,ENSG00000187210,ENSG00000162407,ENSG00000173801,ENSG00000129009,ENSG00000143878,ENSG00000169851…
GO:0009628	response to abiotic stimulus	0.00037	60	ENSG00000152256,ENSG00000187554,ENSG00000159167,ENSG00000108821,ENSG00000183023,ENSG00000153162,ENSG00000107438,ENSG00000171223,ENSG00000149295,ENSG00000104419,ENSG00000173991,ENSG00000060718,ENSG00000188338,ENSG00000087245,ENSG00000173376,ENSG00000135919,ENSG00000109846,ENSG00000213145,ENSG00000272398,ENSG00000073756,ENSG00000223802,ENSG00000085662,ENSG00000100311,ENSG00000167772,ENSG00000104332…	12	ENSG00000153162,ENSG00000107438,ENSG00000149295,ENSG00000109846,ENSG00000085662,ENSG00000115594,ENSG00000175592,ENSG00000137752,ENSG00000131477,ENSG00000106991,ENSG00000197461,ENSG00000090339	48	ENSG00000152256,ENSG00000187554,ENSG00000159167,ENSG00000108821,ENSG00000183023,ENSG00000171223,ENSG00000104419,ENSG00000173991,ENSG00000060718,ENSG00000188338,ENSG00000087245,ENSG00000173376,ENSG00000135919,ENSG00000213145,ENSG00000272398,ENSG00000073756,ENSG00000223802,ENSG00000100311,ENSG00000167772,ENSG00000104332,ENSG00000082684,ENSG00000150995,ENSG00000197635,ENSG00000148053,ENSG00000078401…
GO:0048468	cell development	0.0005	79	ENSG00000178573,ENSG00000107731,ENSG00000111913,ENSG00000112715,ENSG00000090339,ENSG00000186765,ENSG00000164976,ENSG00000142611,ENSG00000197579,ENSG00000130203,ENSG00000148053,ENSG00000259207,ENSG00000082684,ENSG00000125848,ENSG00000106991,ENSG00000131477,ENSG00000115468,ENSG00000152661,ENSG00000070610,ENSG00000140937,ENSG00000064300,ENSG00000122877,ENSG00000162576,ENSG00000021645,ENSG00000196358…	21	ENSG00000107731,ENSG00000090339,ENSG00000130203,ENSG00000106991,ENSG00000131477,ENSG00000064300,ENSG00000115884,ENSG00000149295,ENSG00000165959,ENSG00000075213,ENSG00000079337,ENSG00000178568,ENSG00000130513,ENSG00000058335,ENSG00000109846,ENSG00000185008,ENSG00000128918,ENSG00000154134,ENSG00000107796,ENSG00000149256,ENSG00000153162	58	ENSG00000178573,ENSG00000111913,ENSG00000112715,ENSG00000186765,ENSG00000164976,ENSG00000142611,ENSG00000197579,ENSG00000148053,ENSG00000259207,ENSG00000082684,ENSG00000125848,ENSG00000115468,ENSG00000152661,ENSG00000070610,ENSG00000140937,ENSG00000122877,ENSG00000162576,ENSG00000021645,ENSG00000196358,ENSG00000066032,ENSG00000104332,ENSG00000171119,ENSG00000186417,ENSG00000128610,ENSG00000166924…
GO:0071456	cellular response to hypoxia	0.0005	17	ENSG00000114023,ENSG00000183023,ENSG00000164442,ENSG00000104765,ENSG00000104419,ENSG00000152256,ENSG00000159167,ENSG00000078401,ENSG00000129521,ENSG00000147852,ENSG00000176171,ENSG00000104332,ENSG00000090339,ENSG00000173376,ENSG00000107159,ENSG00000112715,ENSG00000073756	1	ENSG00000090339	16	ENSG00000114023,ENSG00000183023,ENSG00000164442,ENSG00000104765,ENSG00000104419,ENSG00000152256,ENSG00000159167,ENSG00000078401,ENSG00000129521,ENSG00000147852,ENSG00000176171,ENSG00000104332,ENSG00000173376,ENSG00000107159,ENSG00000112715,ENSG00000073756
GO:0051962	positive regulation of nervous system development	0.00058	34	ENSG00000153162,ENSG00000181690,ENSG00000149256,ENSG00000149295,ENSG00000172260,ENSG00000092421,ENSG00000185008,ENSG00000128610,ENSG00000185345,ENSG00000254402,ENSG00000143320,ENSG00000033122,ENSG00000150471,ENSG00000021645,ENSG00000183049,ENSG00000173376,ENSG00000135919,ENSG00000064300,ENSG00000113657,ENSG00000099864,ENSG00000124006,ENSG00000125848,ENSG00000148053,ENSG00000104953,ENSG00000130203…	11	ENSG00000153162,ENSG00000149256,ENSG00000149295,ENSG00000172260,ENSG00000185008,ENSG00000064300,ENSG00000130203,ENSG00000186340,ENSG00000176170,ENSG00000218336,ENSG00000075213	23	ENSG00000181690,ENSG00000092421,ENSG00000128610,ENSG00000185345,ENSG00000254402,ENSG00000143320,ENSG00000033122,ENSG00000150471,ENSG00000021645,ENSG00000183049,ENSG00000173376,ENSG00000135919,ENSG00000113657,ENSG00000099864,ENSG00000124006,ENSG00000125848,ENSG00000148053,ENSG00000104953,ENSG00000140538,ENSG00000147852,ENSG00000165300,ENSG00000112715,ENSG00000008086
GO:0036294	cellular response to decreased oxygen levels	0.00079	17	ENSG00000090339,ENSG00000104332,ENSG00000176171,ENSG00000147852,ENSG00000112715,ENSG00000107159,ENSG00000173376,ENSG00000073756,ENSG00000104765,ENSG00000164442,ENSG00000183023,ENSG00000114023,ENSG00000104419,ENSG00000078401,ENSG00000159167,ENSG00000152256,ENSG00000129521	1	ENSG00000090339	16	ENSG00000104332,ENSG00000176171,ENSG00000147852,ENSG00000112715,ENSG00000107159,ENSG00000173376,ENSG00000073756,ENSG00000104765,ENSG00000164442,ENSG00000183023,ENSG00000114023,ENSG00000104419,ENSG00000078401,ENSG00000159167,ENSG00000152256,ENSG00000129521
GO:0010634	positive regulation of epithelial cell migration	0.0009	15	ENSG00000177606,ENSG00000128052,ENSG00000048052,ENSG00000100311,ENSG00000170961,ENSG00000122694,ENSG00000162407,ENSG00000073756,ENSG00000136960,ENSG00000113070,ENSG00000143878,ENSG00000259207,ENSG00000112715,ENSG00000078401,ENSG00000115353	3	ENSG00000128052,ENSG00000048052,ENSG00000113070	12	ENSG00000177606,ENSG00000100311,ENSG00000170961,ENSG00000122694,ENSG00000162407,ENSG00000073756,ENSG00000136960,ENSG00000143878,ENSG00000259207,ENSG00000112715,ENSG00000078401,ENSG00000115353
GO:0010632	regulation of epithelial cell migration	0.00114	19	ENSG00000162407,ENSG00000075213,ENSG00000136960,ENSG00000073756,ENSG00000113070,ENSG00000112715,ENSG00000143878,ENSG00000115353,ENSG00000128052,ENSG00000048052,ENSG00000173269,ENSG00000100311,ENSG00000122694,ENSG00000078401,ENSG00000259207,ENSG00000130203,ENSG00000159167,ENSG00000177606,ENSG00000170961	5	ENSG00000075213,ENSG00000113070,ENSG00000128052,ENSG00000048052,ENSG00000130203	14	ENSG00000162407,ENSG00000136960,ENSG00000073756,ENSG00000112715,ENSG00000143878,ENSG00000115353,ENSG00000173269,ENSG00000100311,ENSG00000122694,ENSG00000078401,ENSG00000259207,ENSG00000159167,ENSG00000177606,ENSG00000170961
GO:0010720	positive regulation of cell development	0.00115	35	ENSG00000151320,ENSG00000135919,ENSG00000173376,ENSG00000064300,ENSG00000113657,ENSG00000185345,ENSG00000143320,ENSG00000033122,ENSG00000183049,ENSG00000185008,ENSG00000092421,ENSG00000128610,ENSG00000108821,ENSG00000122694,ENSG00000172572,ENSG00000181690,ENSG00000153162,ENSG00000149256,ENSG00000149295,ENSG00000172260,ENSG00000218336,ENSG00000112715,ENSG00000075213,ENSG00000179776,ENSG00000008086…	12	ENSG00000151320,ENSG00000064300,ENSG00000185008,ENSG00000153162,ENSG00000149256,ENSG00000149295,ENSG00000172260,ENSG00000218336,ENSG00000075213,ENSG00000179776,ENSG00000176170,ENSG00000130203	23	ENSG00000135919,ENSG00000173376,ENSG00000113657,ENSG00000185345,ENSG00000143320,ENSG00000033122,ENSG00000183049,ENSG00000092421,ENSG00000128610,ENSG00000108821,ENSG00000122694,ENSG00000172572,ENSG00000181690,ENSG00000112715,ENSG00000008086,ENSG00000147852,ENSG00000148053,ENSG00000078401,ENSG00000104953,ENSG00000140538,ENSG00000099864,ENSG00000124006,ENSG00000170961
GO:0048699	generation of neurons	0.00134	70	ENSG00000147852,ENSG00000178568,ENSG00000152377,ENSG00000008086,ENSG00000165959,ENSG00000075213,ENSG00000143590,ENSG00000218336,ENSG00000165300,ENSG00000177606,ENSG00000124006,ENSG00000099864,ENSG00000140538,ENSG00000183049,ENSG00000033122,ENSG00000113657,ENSG00000058335,ENSG00000006652,ENSG00000135919,ENSG00000173376,ENSG00000172260,ENSG00000154134,ENSG00000172201,ENSG00000157851,ENSG00000123560…	21	ENSG00000178568,ENSG00000152377,ENSG00000165959,ENSG00000075213,ENSG00000218336,ENSG00000058335,ENSG00000006652,ENSG00000172260,ENSG00000154134,ENSG00000149256,ENSG00000153162,ENSG00000185008,ENSG00000128918,ENSG00000176170,ENSG00000048052,ENSG00000107731,ENSG00000170989,ENSG00000158715,ENSG00000130203,ENSG00000064300,ENSG00000149295	49	ENSG00000147852,ENSG00000008086,ENSG00000143590,ENSG00000165300,ENSG00000177606,ENSG00000124006,ENSG00000099864,ENSG00000140538,ENSG00000183049,ENSG00000033122,ENSG00000113657,ENSG00000135919,ENSG00000173376,ENSG00000172201,ENSG00000157851,ENSG00000123560,ENSG00000143355,ENSG00000145242,ENSG00000186765,ENSG00000168209,ENSG00000112715,ENSG00000115468,ENSG00000152661,ENSG00000070610,ENSG00000148053…
GO:0006939	smooth muscle contraction	0.00145	10	ENSG00000156113,ENSG00000137573,ENSG00000115353,ENSG00000136160,ENSG00000078401,ENSG00000148680,ENSG00000107796,ENSG00000149295,ENSG00000183023,ENSG00000133019	2	ENSG00000107796,ENSG00000149295	8	ENSG00000156113,ENSG00000137573,ENSG00000115353,ENSG00000136160,ENSG00000078401,ENSG00000148680,ENSG00000183023,ENSG00000133019
GO:0071453	cellular response to oxygen levels	0.00186	17	ENSG00000173376,ENSG00000107159,ENSG00000112715,ENSG00000073756,ENSG00000176171,ENSG00000147852,ENSG00000104332,ENSG00000090339,ENSG00000152256,ENSG00000159167,ENSG00000078401,ENSG00000129521,ENSG00000183023,ENSG00000114023,ENSG00000164442,ENSG00000104765,ENSG00000104419	1	ENSG00000090339	16	ENSG00000173376,ENSG00000107159,ENSG00000112715,ENSG00000073756,ENSG00000176171,ENSG00000147852,ENSG00000104332,ENSG00000152256,ENSG00000159167,ENSG00000078401,ENSG00000129521,ENSG00000183023,ENSG00000114023,ENSG00000164442,ENSG00000104765,ENSG00000104419
GO:0040013	negative regulation of locomotion	0.00204	24	ENSG00000143878,ENSG00000073849,ENSG00000122707,ENSG00000113657,ENSG00000075213,ENSG00000144339,ENSG00000185201,ENSG00000178568,ENSG00000173269,ENSG00000146674,ENSG00000104332,ENSG00000159167,ENSG00000137573,ENSG00000130203,ENSG00000111348,ENSG00000185008,ENSG00000092421,ENSG00000082684,ENSG00000122592,ENSG00000164442,ENSG00000136999,ENSG00000106991,ENSG00000185885,ENSG00000149295	10	ENSG00000075213,ENSG00000144339,ENSG00000178568,ENSG00000130203,ENSG00000111348,ENSG00000185008,ENSG00000122592,ENSG00000136999,ENSG00000106991,ENSG00000149295	14	ENSG00000143878,ENSG00000073849,ENSG00000122707,ENSG00000113657,ENSG00000185201,ENSG00000173269,ENSG00000146674,ENSG00000104332,ENSG00000159167,ENSG00000137573,ENSG00000092421,ENSG00000082684,ENSG00000164442,ENSG00000185885
GO:0032879	regulation of localization	0.00207	109	ENSG00000188338,ENSG00000136999,ENSG00000165029,ENSG00000183023,ENSG00000153162,ENSG00000122592,ENSG00000145242,ENSG00000196730,ENSG00000159167,ENSG00000108821,ENSG00000140945,ENSG00000128052,ENSG00000183049,ENSG00000100311,ENSG00000009694,ENSG00000106617,ENSG00000113657,ENSG00000073756,ENSG00000058335,ENSG00000109846,ENSG00000151320,ENSG00000135919,ENSG00000117586,ENSG00000177606,ENSG00000159399…	39	ENSG00000136999,ENSG00000153162,ENSG00000122592,ENSG00000140945,ENSG00000128052,ENSG00000106617,ENSG00000058335,ENSG00000109846,ENSG00000151320,ENSG00000117586,ENSG00000136167,ENSG00000137752,ENSG00000079337,ENSG00000171385,ENSG00000055118,ENSG00000160712,ENSG00000178568,ENSG00000075213,ENSG00000149295,ENSG00000115884,ENSG00000149596,ENSG00000111348,ENSG00000144339,ENSG00000064300,ENSG00000137699…	70	ENSG00000188338,ENSG00000165029,ENSG00000183023,ENSG00000145242,ENSG00000196730,ENSG00000159167,ENSG00000108821,ENSG00000183049,ENSG00000100311,ENSG00000009694,ENSG00000113657,ENSG00000073756,ENSG00000135919,ENSG00000177606,ENSG00000159399,ENSG00000104765,ENSG00000164442,ENSG00000170961,ENSG00000035664,ENSG00000167723,ENSG00000107295,ENSG00000150995,ENSG00000078401,ENSG00000169432,ENSG00000137573…
GO:0000302	response to reactive oxygen species	0.00217	20	ENSG00000120129,ENSG00000132510,ENSG00000115884,ENSG00000177606,ENSG00000054356,ENSG00000257017,ENSG00000130649,ENSG00000183023,ENSG00000265972,ENSG00000078401,ENSG00000108821,ENSG00000130203,ENSG00000115594,ENSG00000176171,ENSG00000175592,ENSG00000176170,ENSG00000085662,ENSG00000109846,ENSG00000143878,ENSG00000115353	8	ENSG00000115884,ENSG00000257017,ENSG00000130203,ENSG00000115594,ENSG00000175592,ENSG00000176170,ENSG00000085662,ENSG00000109846	12	ENSG00000120129,ENSG00000132510,ENSG00000177606,ENSG00000054356,ENSG00000130649,ENSG00000183023,ENSG00000265972,ENSG00000078401,ENSG00000108821,ENSG00000176171,ENSG00000143878,ENSG00000115353
GO:0009612	response to mechanical stimulus	0.00246	21	ENSG00000115353,ENSG00000135919,ENSG00000073756,ENSG00000173801,ENSG00000137868,ENSG00000175592,ENSG00000176171,ENSG00000137752,ENSG00000187554,ENSG00000108821,ENSG00000148053,ENSG00000078401,ENSG00000265972,ENSG00000153162,ENSG00000183023,ENSG00000152661,ENSG00000173991,ENSG00000060718,ENSG00000177606,ENSG00000171223,ENSG00000149295	4	ENSG00000175592,ENSG00000137752,ENSG00000153162,ENSG00000149295	17	ENSG00000115353,ENSG00000135919,ENSG00000073756,ENSG00000173801,ENSG00000137868,ENSG00000176171,ENSG00000187554,ENSG00000108821,ENSG00000148053,ENSG00000078401,ENSG00000265972,ENSG00000183023,ENSG00000152661,ENSG00000173991,ENSG00000060718,ENSG00000177606,ENSG00000171223
GO:0001936	regulation of endothelial cell proliferation	0.00254	14	ENSG00000152661,ENSG00000153162,ENSG00000100311,ENSG00000128052,ENSG00000177606,ENSG00000140945,ENSG00000179388,ENSG00000106991,ENSG00000128918,ENSG00000130203,ENSG00000137573,ENSG00000259207,ENSG00000112715,ENSG00000123358	6	ENSG00000153162,ENSG00000128052,ENSG00000140945,ENSG00000106991,ENSG00000128918,ENSG00000130203	8	ENSG00000152661,ENSG00000100311,ENSG00000177606,ENSG00000179388,ENSG00000137573,ENSG00000259207,ENSG00000112715,ENSG00000123358
GO:0008284	positive regulation of cell proliferation	0.00271	49	ENSG00000123358,ENSG00000102878,ENSG00000128918,ENSG00000136160,ENSG00000068078,ENSG00000149295,ENSG00000172201,ENSG00000138336,ENSG00000096968,ENSG00000153162,ENSG00000181690,ENSG00000272398,ENSG00000138675,ENSG00000073756,ENSG00000134215,ENSG00000009709,ENSG00000128052,ENSG00000140945,ENSG00000104332,ENSG00000175592,ENSG00000085662,ENSG00000162772,ENSG00000100311,ENSG00000197635,ENSG00000143867…	17	ENSG00000128918,ENSG00000149295,ENSG00000153162,ENSG00000138675,ENSG00000128052,ENSG00000140945,ENSG00000175592,ENSG00000085662,ENSG00000117586,ENSG00000170989,ENSG00000197461,ENSG00000113070,ENSG00000171873,ENSG00000176170,ENSG00000151632,ENSG00000160712,ENSG00000178568	32	ENSG00000123358,ENSG00000102878,ENSG00000136160,ENSG00000068078,ENSG00000172201,ENSG00000138336,ENSG00000096968,ENSG00000181690,ENSG00000272398,ENSG00000073756,ENSG00000134215,ENSG00000009709,ENSG00000104332,ENSG00000162772,ENSG00000100311,ENSG00000197635,ENSG00000143867,ENSG00000140538,ENSG00000259207,ENSG00000148053,ENSG00000078401,ENSG00000177606,ENSG00000182809,ENSG00000180660,ENSG00000170961…
GO:0061448	connective tissue development	0.00278	20	ENSG00000196739,ENSG00000120693,ENSG00000147408,ENSG00000062282,ENSG00000100311,ENSG00000169071,ENSG00000009709,ENSG00000213145,ENSG00000068078,ENSG00000107796,ENSG00000172201,ENSG00000060718,ENSG00000120708,ENSG00000136999,ENSG00000153162,ENSG00000137573,ENSG00000143867,ENSG00000159167,ENSG00000108821,ENSG00000078401	4	ENSG00000062282,ENSG00000107796,ENSG00000136999,ENSG00000153162	16	ENSG00000196739,ENSG00000120693,ENSG00000147408,ENSG00000100311,ENSG00000169071,ENSG00000009709,ENSG00000213145,ENSG00000068078,ENSG00000172201,ENSG00000060718,ENSG00000120708,ENSG00000137573,ENSG00000143867,ENSG00000159167,ENSG00000108821,ENSG00000078401
GO:0009887	organ morphogenesis	0.00321	50	ENSG00000092421,ENSG00000108821,ENSG00000159167,ENSG00000170549,ENSG00000128918,ENSG00000166292,ENSG00000122592,ENSG00000183943,ENSG00000143355,ENSG00000181690,ENSG00000153162,ENSG00000087245,ENSG00000173991,ENSG00000060718,ENSG00000172201,ENSG00000107796,ENSG00000068078,ENSG00000115884,ENSG00000133816,ENSG00000009709,ENSG00000213145,ENSG00000065717,ENSG00000104332,ENSG00000066032,ENSG00000078401…	13	ENSG00000128918,ENSG00000122592,ENSG00000153162,ENSG00000107796,ENSG00000115884,ENSG00000133816,ENSG00000144810,ENSG00000106025,ENSG00000170989,ENSG00000106991,ENSG00000218336,ENSG00000075213,ENSG00000197461	37	ENSG00000092421,ENSG00000108821,ENSG00000159167,ENSG00000170549,ENSG00000166292,ENSG00000183943,ENSG00000143355,ENSG00000181690,ENSG00000087245,ENSG00000173991,ENSG00000060718,ENSG00000172201,ENSG00000068078,ENSG00000009709,ENSG00000213145,ENSG00000065717,ENSG00000104332,ENSG00000066032,ENSG00000078401,ENSG00000148053,ENSG00000143867,ENSG00000197579,ENSG00000168269,ENSG00000145536,ENSG00000170961…
GO:1901700	response to oxygen-containing compound	0.00324	70	ENSG00000197461,ENSG00000161921,ENSG00000143878,ENSG00000107159,ENSG00000073849,ENSG00000090339,ENSG00000048052,ENSG00000176170,ENSG00000151632,ENSG00000062282,ENSG00000265972,ENSG00000156113,ENSG00000169429,ENSG00000148053,ENSG00000130203,ENSG00000120129,ENSG00000131477,ENSG00000100427,ENSG00000152661,ENSG00000025039,ENSG00000215788,ENSG00000064300,ENSG00000122877,ENSG00000175592,ENSG00000115594…	27	ENSG00000197461,ENSG00000090339,ENSG00000048052,ENSG00000176170,ENSG00000151632,ENSG00000062282,ENSG00000169429,ENSG00000130203,ENSG00000131477,ENSG00000100427,ENSG00000025039,ENSG00000064300,ENSG00000175592,ENSG00000115594,ENSG00000085662,ENSG00000149295,ENSG00000110063,ENSG00000115884,ENSG00000079337,ENSG00000137752,ENSG00000109738,ENSG00000257017,ENSG00000117586,ENSG00000109846,ENSG00000151320…	43	ENSG00000161921,ENSG00000143878,ENSG00000107159,ENSG00000073849,ENSG00000265972,ENSG00000156113,ENSG00000148053,ENSG00000120129,ENSG00000152661,ENSG00000215788,ENSG00000122877,ENSG00000104332,ENSG00000150471,ENSG00000185345,ENSG00000136160,ENSG00000187554,ENSG00000096968,ENSG00000172572,ENSG00000155876,ENSG00000173801,ENSG00000115353,ENSG00000147852,ENSG00000176171,ENSG00000187210,ENSG00000164692…
GO:0010035	response to inorganic substance	0.00457	34	ENSG00000090339,ENSG00000176170,ENSG00000176171,ENSG00000163631,ENSG00000115353,ENSG00000143878,ENSG00000197461,ENSG00000070404,ENSG00000257017,ENSG00000130649,ENSG00000134013,ENSG00000177606,ENSG00000117586,ENSG00000120129,ENSG00000132510,ENSG00000047457,ENSG00000078401,ENSG00000265972,ENSG00000156113,ENSG00000185345,ENSG00000085662,ENSG00000175592,ENSG00000115594,ENSG00000213145,ENSG00000109846…	13	ENSG00000090339,ENSG00000176170,ENSG00000197461,ENSG00000257017,ENSG00000117586,ENSG00000085662,ENSG00000175592,ENSG00000115594,ENSG00000109846,ENSG00000153162,ENSG00000135318,ENSG00000115884,ENSG00000149295	21	ENSG00000176171,ENSG00000163631,ENSG00000115353,ENSG00000143878,ENSG00000070404,ENSG00000130649,ENSG00000134013,ENSG00000177606,ENSG00000120129,ENSG00000132510,ENSG00000047457,ENSG00000078401,ENSG00000265972,ENSG00000156113,ENSG00000185345,ENSG00000213145,ENSG00000073756,ENSG00000183023,ENSG00000104419,ENSG00000171223,ENSG00000108821
GO:0050927	positive regulation of positive chemotaxis	0.00576	7	ENSG00000107175,ENSG00000140945,ENSG00000128052,ENSG00000112715,ENSG00000169429,ENSG00000170989,ENSG00000140538	4	ENSG00000140945,ENSG00000128052,ENSG00000169429,ENSG00000170989	3	ENSG00000107175,ENSG00000112715,ENSG00000140538
GO:0001655	urogenital system development	0.00644	25	ENSG00000128918,ENSG00000170549,ENSG00000185008,ENSG00000137573,ENSG00000143867,ENSG00000183943,ENSG00000145536,ENSG00000070404,ENSG00000170961,ENSG00000153162,ENSG00000181690,ENSG00000107796,ENSG00000172201,ENSG00000115884,ENSG00000213145,ENSG00000112715,ENSG00000169031,ENSG00000099139,ENSG00000272398,ENSG00000085662,ENSG00000120693,ENSG00000100311,ENSG00000187210,ENSG00000104332,ENSG00000137868	6	ENSG00000128918,ENSG00000185008,ENSG00000153162,ENSG00000107796,ENSG00000115884,ENSG00000085662	19	ENSG00000170549,ENSG00000137573,ENSG00000143867,ENSG00000183943,ENSG00000145536,ENSG00000070404,ENSG00000170961,ENSG00000181690,ENSG00000172201,ENSG00000213145,ENSG00000112715,ENSG00000169031,ENSG00000099139,ENSG00000272398,ENSG00000120693,ENSG00000100311,ENSG00000187210,ENSG00000104332,ENSG00000137868
GO:0050795	regulation of behavior	0.00676	22	ENSG00000035664,ENSG00000082684,ENSG00000092421,ENSG00000169429,ENSG00000185008,ENSG00000140538,ENSG00000149295,ENSG00000120337,ENSG00000136999,ENSG00000152661,ENSG00000170989,ENSG00000075213,ENSG00000107175,ENSG00000073849,ENSG00000112715,ENSG00000163631,ENSG00000140945,ENSG00000128052,ENSG00000183049,ENSG00000137868,ENSG00000100311,ENSG00000160712	10	ENSG00000169429,ENSG00000185008,ENSG00000149295,ENSG00000120337,ENSG00000136999,ENSG00000170989,ENSG00000075213,ENSG00000140945,ENSG00000128052,ENSG00000160712	12	ENSG00000035664,ENSG00000082684,ENSG00000092421,ENSG00000140538,ENSG00000152661,ENSG00000107175,ENSG00000073849,ENSG00000112715,ENSG00000163631,ENSG00000183049,ENSG00000137868,ENSG00000100311
GO:0050926	regulation of positive chemotaxis	0.00807	7	ENSG00000112715,ENSG00000169429,ENSG00000170989,ENSG00000140538,ENSG00000140945,ENSG00000128052,ENSG00000107175	4	ENSG00000169429,ENSG00000170989,ENSG00000140945,ENSG00000128052	3	ENSG00000112715,ENSG00000140538,ENSG00000107175
GO:0042542	response to hydrogen peroxide	0.00936	14	ENSG00000108821,ENSG00000143878,ENSG00000109846,ENSG00000265972,ENSG00000183023,ENSG00000085662,ENSG00000257017,ENSG00000175592,ENSG00000176170,ENSG00000176171,ENSG00000177606,ENSG00000115884,ENSG00000120129,ENSG00000132510	6	ENSG00000109846,ENSG00000085662,ENSG00000257017,ENSG00000175592,ENSG00000176170,ENSG00000115884	8	ENSG00000108821,ENSG00000143878,ENSG00000265972,ENSG00000183023,ENSG00000176171,ENSG00000177606,ENSG00000120129,ENSG00000132510
GO:0030182	neuron differentiation	0.00936	50	ENSG00000082684,ENSG00000125848,ENSG00000197579,ENSG00000140538,ENSG00000130203,ENSG00000148053,ENSG00000177606,ENSG00000070610,ENSG00000152661,ENSG00000115468,ENSG00000170989,ENSG00000075213,ENSG00000107731,ENSG00000165959,ENSG00000152377,ENSG00000168209,ENSG00000165300,ENSG00000143590,ENSG00000112715,ENSG00000147852,ENSG00000048052,ENSG00000186765,ENSG00000178568,ENSG00000186417,ENSG00000171119…	15	ENSG00000130203,ENSG00000170989,ENSG00000075213,ENSG00000107731,ENSG00000165959,ENSG00000152377,ENSG00000048052,ENSG00000178568,ENSG00000128918,ENSG00000185008,ENSG00000149295,ENSG00000154134,ENSG00000149256,ENSG00000064300,ENSG00000058335	35	ENSG00000082684,ENSG00000125848,ENSG00000197579,ENSG00000140538,ENSG00000148053,ENSG00000177606,ENSG00000070610,ENSG00000152661,ENSG00000115468,ENSG00000168209,ENSG00000165300,ENSG00000143590,ENSG00000112715,ENSG00000147852,ENSG00000186765,ENSG00000186417,ENSG00000171119,ENSG00000145242,ENSG00000128610,ENSG00000166924,ENSG00000092421,ENSG00000157851,ENSG00000123560,ENSG00000172201,ENSG00000096968…
GO:0006979	response to oxidative stress	0.01054	27	ENSG00000085662,ENSG00000185345,ENSG00000175592,ENSG00000176170,ENSG00000115594,ENSG00000176171,ENSG00000143878,ENSG00000115353,ENSG00000109846,ENSG00000073756,ENSG00000064300,ENSG00000183023,ENSG00000096968,ENSG00000130649,ENSG00000054356,ENSG00000257017,ENSG00000120129,ENSG00000132510,ENSG00000107438,ENSG00000115884,ENSG00000177606,ENSG00000078401,ENSG00000130203,ENSG00000108821,ENSG00000100867…	11	ENSG00000085662,ENSG00000175592,ENSG00000176170,ENSG00000115594,ENSG00000109846,ENSG00000064300,ENSG00000257017,ENSG00000107438,ENSG00000115884,ENSG00000130203,ENSG00000100867	16	ENSG00000185345,ENSG00000176171,ENSG00000143878,ENSG00000115353,ENSG00000073756,ENSG00000183023,ENSG00000096968,ENSG00000130649,ENSG00000054356,ENSG00000120129,ENSG00000132510,ENSG00000177606,ENSG00000078401,ENSG00000108821,ENSG00000152256,ENSG00000265972
GO:0032101	regulation of response to external stimulus	0.01065	50	ENSG00000171476,ENSG00000239713,ENSG00000139832,ENSG00000100311,ENSG00000128052,ENSG00000115594,ENSG00000066032,ENSG00000140945,ENSG00000183049,ENSG00000135919,ENSG00000074416,ENSG00000112773,ENSG00000114646,ENSG00000205683,ENSG00000073756,ENSG00000135318,ENSG00000136999,ENSG00000153162,ENSG00000108771,ENSG00000149295,ENSG00000096968,ENSG00000023445,ENSG00000274750,ENSG00000136160,ENSG00000185008…	20	ENSG00000171476,ENSG00000128052,ENSG00000115594,ENSG00000140945,ENSG00000074416,ENSG00000135318,ENSG00000136999,ENSG00000153162,ENSG00000149295,ENSG00000023445,ENSG00000185008,ENSG00000160712,ENSG00000075213,ENSG00000197461,ENSG00000170989,ENSG00000117586,ENSG00000120337,ENSG00000130203,ENSG00000137752,ENSG00000169429	30	ENSG00000239713,ENSG00000139832,ENSG00000100311,ENSG00000066032,ENSG00000183049,ENSG00000135919,ENSG00000112773,ENSG00000114646,ENSG00000205683,ENSG00000073756,ENSG00000108771,ENSG00000096968,ENSG00000274750,ENSG00000136160,ENSG00000092421,ENSG00000173918,ENSG00000107201,ENSG00000135245,ENSG00000176171,ENSG00000073849,ENSG00000175899,ENSG00000112715,ENSG00000107175,ENSG00000152661,ENSG00000104765…
GO:1901342	regulation of vasculature development	0.01149	21	ENSG00000112715,ENSG00000143878,ENSG00000169031,ENSG00000197461,ENSG00000136960,ENSG00000073756,ENSG00000173269,ENSG00000167772,ENSG00000100311,ENSG00000104332,ENSG00000128052,ENSG00000079337,ENSG00000176170,ENSG00000048052,ENSG00000166292,ENSG00000169429,ENSG00000137573,ENSG00000186340,ENSG00000106025,ENSG00000131477,ENSG00000106991	10	ENSG00000197461,ENSG00000128052,ENSG00000079337,ENSG00000176170,ENSG00000048052,ENSG00000169429,ENSG00000186340,ENSG00000106025,ENSG00000131477,ENSG00000106991	11	ENSG00000112715,ENSG00000143878,ENSG00000169031,ENSG00000136960,ENSG00000073756,ENSG00000173269,ENSG00000167772,ENSG00000100311,ENSG00000104332,ENSG00000166292,ENSG00000137573
GO:0001822	kidney development	0.01231	22	ENSG00000137573,ENSG00000143867,ENSG00000185008,ENSG00000170549,ENSG00000128918,ENSG00000145536,ENSG00000183943,ENSG00000170961,ENSG00000153162,ENSG00000070404,ENSG00000115884,ENSG00000107796,ENSG00000169031,ENSG00000112715,ENSG00000099139,ENSG00000272398,ENSG00000100311,ENSG00000187210,ENSG00000120693,ENSG00000085662,ENSG00000137868,ENSG00000104332	6	ENSG00000185008,ENSG00000128918,ENSG00000153162,ENSG00000115884,ENSG00000107796,ENSG00000085662	16	ENSG00000137573,ENSG00000143867,ENSG00000170549,ENSG00000145536,ENSG00000183943,ENSG00000170961,ENSG00000070404,ENSG00000169031,ENSG00000112715,ENSG00000099139,ENSG00000272398,ENSG00000100311,ENSG00000187210,ENSG00000120693,ENSG00000137868,ENSG00000104332
GO:0050920	regulation of chemotaxis	0.01284	18	ENSG00000136999,ENSG00000170989,ENSG00000120337,ENSG00000082684,ENSG00000140538,ENSG00000185008,ENSG00000169429,ENSG00000092421,ENSG00000035664,ENSG00000160712,ENSG00000100311,ENSG00000128052,ENSG00000140945,ENSG00000183049,ENSG00000073849,ENSG00000112715,ENSG00000075213,ENSG00000107175	9	ENSG00000136999,ENSG00000170989,ENSG00000120337,ENSG00000185008,ENSG00000169429,ENSG00000160712,ENSG00000128052,ENSG00000140945,ENSG00000075213	9	ENSG00000082684,ENSG00000140538,ENSG00000092421,ENSG00000035664,ENSG00000100311,ENSG00000183049,ENSG00000073849,ENSG00000112715,ENSG00000107175
[truncated: 2,948 more rows]

## Sheet: Figure 1c-CC
GO_id	GO_term	qvalue	total_number	total_genes	up_number	up_genes	down_number	down_genes
[truncated: 352 more rows]

[truncated: 1 more sheets: Figure 1d-MF]
