# Supplementary material for: A functional SNP rs895819 on pre-miR-27a is associated with bipolar disorder by targeting NCAM1
Source: Commun Biol. 2022 Apr 4;5:309. doi: 10.1038/s42003-022-03263-6 (PMC8980034; doi:10.1038/s42003-022-03263-6)
Supplement: Supplementary file 5 — Supplementary Data 2 [file 42003_2022_3263_MOESM5_ESM.xlsx]

## Sheet: SY5Y
	WT			mir-27--KO
NCAM1	1	1	1	1.95711	2.30915	2.54627
CDIP1	1	1	1	1.39818	1.59817	1.69186
PEG10	1	1	1	2.04391	1.71244	1.23575
NGFR	1	1	1	1.65031	1.96153	1.47184
ACTA2	1	1	1	2.50226	2.30109	2.45
SLC7A11	1	1	1	1.90515	1.75764	1.54781
SORL1	1	1	1	1.97085	1.86885	1.8428
HBEGF	1	1	1	1.44805	1.56	1.77204
LIMK1	1	1	1	2.03544	2.02109	1.85411
CALD1	1	1	1	1.0976	0.828322	1.12193
GALNT7	1	1	1	1.75831	1.63197	1.79617
HIPK2	1	1	1	1.65993	1.7657	1.6134
SATB2	1	1	1	1.72002	1.84919	1.78168
KLHL29	1	1	1	1.52694	1.52493	1.10166
IL6R	1	1	1	4.27639	3.87135	3.8309
ICAM1	1	1	1	2.95266	2.72836	3.98285
TRIL	1	1	1	3.67332	3.13706	2.52169
PSG5	1	1	1	1.34697	1.2894	1.58058
EGFR	1	1	1	1.2007	1.28555	1.26876
CSF1	1	1	1	1.3	1.4	1.29

## Sheet: U251
		WT			miR-27a-KO
NCAM1		1	1	1	1.63792	1.56728	1.89478
CDIP1		1	1	1	1.05135	1.42119	1.3567
PEG10		1	1	1	3.15539	3.21326	3.39095
NGFR		1	1	1	0.704989	0.62098	0.707599
ACTA2		1	1	1	1.33567	1.50158	1.42
SLC7A11		1	1	1	2.00661	1.78362	1.98966
SORL1		1	1	1	1.06921	1.17087	0.834255
HBEGF		1	1	1	0.753773	0.806	0.760075
LIMK1		1	1	1	1.84464	1.71419	2.07983
CALD1		1	1	1	1.29487	1.5634	1.55256
GALNT7		1	1	1	1.61853	1.41918	1.92956
HIPK2		1	1	1	2.09062	2.11734	2.13831
SATB2		1	1	1	1.39184	1.42052	1.3783
KLHL29		1	1	1	1.27264	1.05415	1.08271
IL6R		1	1	1	2.9448	2.5122	2.15409
ICAM1		1	1	1	6.79938	7.13653	7.7473
TRIL		1	1	1	1.52859	1.29659	1.61223
PSG5		1	1	1	0.222062	0.240626	0.36822
EGFR		1	1	1	1.64163	1.54209	1.66266
CSF1		1	1	1	1.53	1.485	1.765
