# Supplementary material for: A functional SNP rs895819 on pre-miR-27a is associated with bipolar disorder by targeting NCAM1
Source: Commun Biol. 2022 Apr 4;5:309. doi: 10.1038/s42003-022-03263-6 (PMC8980034; doi:10.1038/s42003-022-03263-6)
Supplement: Supplementary file 6 — Supplementary Data 3 [file 42003_2022_3263_MOESM6_ESM.xlsx]

## Sheet: Figure 3A
Control	Mutant
1	0.637605
1	0.565757
1	0.395476
1	0.555696
1	0.404936
1	0.694344

## Sheet: Figure 3B
	mutant			control
Pri-miR-27a	67153	63550.8	63828.1	73675.6	70994.8	75261.9
Pre-miR-27a	173684	177064	189730	325711	204836	314752
