# Supplementary material for: A functional SNP rs895819 on pre-miR-27a is associated with bipolar disorder by targeting NCAM1
Source: Commun Biol. 2022 Apr 4;5:309. doi: 10.1038/s42003-022-03263-6 (PMC8980034; doi:10.1038/s42003-022-03263-6)
Supplement: Supplementary file 7 — Supplementary Data 4 (new) [file 42003_2022_3263_MOESM7_ESM.xlsx]

## Sheet: Figure 4a
		WT					mimic-NC					mimic-30					mimic-90					inhibitor-NC					inhibitor-30					inhibitor-90
U251-mir27a		1.142	0.91	1.004	0.966	0.993	1.344	1.255	1.249	1.226	1.108	20.884	18.839	19.27	20.124	18.137	25.575	21.262	21.157	20.55	22.35	1.431	1.391	1.306	1.237	1.171	0.255	0.251	0.224	0.218	0.218	0.266	0.249	0.187	0.234
		WT					mimic-NC					mimic-1					mimic-10					inhibitor-NC					inhibitor-1					inhibitor-10
NPC-mir27a		0.922	1.044	1.067	0.941	1.035	0.994	0.746	0.883	0.92	0.966	85.355	75.8	71.939	75.655	69.381	185.225	195.252	189.24	190.239	180.867	1.023	1.073	1.028	1.057	0.958	0.451	0.479	0.419	0.465	0.374	0.762	0.722	0.855	0.783	0.732

## Sheet: Figure 4b
U251-NCAM1-180KDa
		mimic-NC			mimic-30			mimic-90			inhibitor-NC			inhibitor-30			inhibitor-90
NCAM1		1.32012	0.907975	1.01445	1.96645	2.40987	2.10649	2.22777	2.38021	2.6005	1.00337	0.998453	1.08765	1.12229	0.95679	1.68867	2.24969	2.74497	1.84584
NPC-NCAM1-60KDa
		mimic-NC			mimic-1			mimic-10			inhibitor-NC			inhibitor-1			inhibitor-10
NCAM1		0.319006	0.335812	0.284561	0.169365	0.302428	0.33979	0.151881	0.165233	0	0.2376	0.54468	0.399927	0.24296	0.124574	0.471323	0.958048	0.738225	0.663058

## Sheet: Figure 4c
U251-ICAM1-95KDa
		mimic-NC			mimic-30			mimic-90			inhibitor-NC			inhibitor-30			inhibitor-90
ICAM1		1.84596	1.8799	1.97805	1.06978	1.04833	1.22119	0.747711	0.760861	0.778498	1.10805	1.19992	1.20358	1.25304	1.43612	1.44222	1.09805	1.10356	1.34387
NPC-ICAM1-62KDa
		mimic-NC			mimic-1			mimic-10			inhibitor-NC			inhibitor-1			inhibitor-10
ICAM1		1.01719	0.563033	1.13205	1.0183	0.653985	1.00377	0.841708	0.442809	2.38664	1.14381	0.706737	1.20946	0.682643	0.524758	0.96182	5.64221	3.09171	5.47739

## Sheet: Figure 4d
		WT					sg30-mix					sg31-mix					sg32-mix
mir27a		0.837536	0.825293	1.01666	1.20687	1.17911	0.190192	0.233809	0.265686	0.283519	0.326123	0.120822	0.161373	0.142176	0.180925	0.189397	0.014113	0.020576	0.018561	0.013414	0.020989

## Sheet: figure 4e
		U251-WT			U251-sg30-mix			U251-sg31-mix			U251-sg32-mix
ICAM1		0.996	0.834	1.204	0.987	1.026	0.826	1.259	1.417	1.092	1.202	1.204	1.193
NCAM1		0.938	1.021	1.045	1.163	1.049	1.332	1.75	1.809	1.969	0.944	1.077	1.338

## Sheet: Figure 4g
		WT			sg30-mix			sg31-mix			sg32-mix
NCAM1/β-actin		0.116614	0.14134	0.494407	0.511529	0.639866	0.585414	0.737523	0.764945	0.905079	0.817885	0.924812	0.858934
		WT			sg30-mix			sg31-mix			sg32-mix
ICAM1/β-actin		0.312184	0.193235	0.325644	1.15481	0.939314	1.28964	1.43797	1.15007	1.3679	1.2985	1.36292	1.4947
