# Supplementary material for: A functional SNP rs895819 on pre-miR-27a is associated with bipolar disorder by targeting NCAM1
Source: Commun Biol. 2022 Apr 4;5:309. doi: 10.1038/s42003-022-03263-6 (PMC8980034; doi:10.1038/s42003-022-03263-6)
Supplement: Supplementary file 8 — Supplementary Data 5 (new) [file 42003_2022_3263_MOESM8_ESM.xlsx]

## Sheet: Figure 5b 
3’UTR-NC+miRNA NC	3’UTR-NC+miRNA 27	3’UTR-NCAM1+miRNA NC	3’UTR-NCAM1+miRNA 27	3’UTR-NCAM1-Mutant+miRNA NC	3’UTR-NCAM1-Mutant+miRNA 27	3’UTR-ICAM1+miRNA NC	3’UTR-ICAM1+miRNA 27	3’UTR-ICAM1-Mutant+miRNA NC	3’UTR-ICAM1-Mutant+miRNA 27
6.08719	7.66304	5.87901	1.04039	5.73778	6.25026	5.73778	6.25026	5.71772	5.96838
6.05025	5.84208	5.14759	1.02411	6.81523	7.62878	6.81523	7.62878	5.25834	5.72115
5.1959	6.14379	5.24378	1.0303	6.0229	6.46002	6.0229	6.46002	5.1465	5.34
