# Supplementary material for: A functional SNP rs895819 on pre-miR-27a is associated with bipolar disorder by targeting NCAM1
Source: Commun Biol. 2022 Apr 4;5:309. doi: 10.1038/s42003-022-03263-6 (PMC8980034; doi:10.1038/s42003-022-03263-6)
Supplement: Supplementary file 9 — Supplementary Data 6 (new) [file 42003_2022_3263_MOESM9_ESM.docx]

## Sheet: Figure 6b-dopamine
		NPC Mutant (C allele)			NPC Ctrl (T allele)
dopamine		27.6318	25.5238	26.446	32.919	35.932	33.824

## Sheet: Figure 6c-GABA
		NPC Mutant (C allele)			NPC Ctrl (T allele)
GABA		766.884	817.777	849.586	741.437	913.203	811.415

## Sheet: Figure 6e- the migrating cell
Ctrl (T allele)	Mutant (C allele)
119	72
176	81
142	30
119	39
111	105
89	66
98	113
109	77
